# Supplementary material for: Cell‐Surface LAMP1 is a Senescence Marker in Aging and Idiopathic Pulmonary Fibrosis
Source: Aging Cell. 2025 Jun 22;24(9):e70141. doi: 10.1111/acel.70141 (PMC12419843; doi:10.1111/acel.70141)
Supplement: Supplementary file 1 — Appendix S1. [file ACEL-24-e70141-s009.csv]

Gene.name	log2FoldChange		Comparison of "Sham" to "BLM". Ranked genes. Log2FC high = Upregulated in BLM
Gm14461	9.664909039
Grem1	8.799302206
Awat1	8.640293759
Npy	7.992141794
Mmp10	7.911971267
Ppm1n	7.53757438
Mir1190	7.367648422
Glod5	7.306247482
Nhlrc4	7.306247482
Mmp1b	7.2421167
Mir302b	7.2421167
Atf7ip2	6.10824192
Mmp12	6.038207856
Spp1	5.985835079
Trem2	5.931494041
Rph3a	5.925020633
Rnf128	5.78571261
Cd200r2	5.766327505
Cldn4	5.549521718
Arg1	5.437570198
Gm37199	5.401182332
C1qa	5.294971248
C3ar1	5.256277115
Olfr110	5.246936786
Fcna	5.240073487
C1qc	5.212770302
C1qb	5.208923288
Gm32591	5.198027197
Stra6l	5.13348885
Adora3	5.094954279
Ankrd65	5.09493373
Rsph1	5.040499924
Gm42793	5.004910443
Creg2	4.978146869
Msr1	4.91309265
Gm21188	4.894649317
Fam20c	4.878523047
Spsb4	4.863630645
Syngr1	4.851034658
AA467197	4.82674711
Igf1os	4.821191879
5830415G21Rik	4.821191879
Gpnmb	4.807258378
Nap1l2	4.799477779
Gm11956	4.799477779
Gm12498	4.799477779
H2-M2	4.791705586
Gm13710	4.76632543
Gm39121	4.76632543
Gm6209	4.740950608
Pla2g2d	4.640195919
Aoc1	4.625463104
Ocstamp	4.613084123
Ctss	4.605883942
Slc16a14	4.562458152
Nxpe5	4.539746042
Fcrlb	4.516661773
Gm15719	4.509994561
Gabbr2	4.483028552
Ctsk	4.475055488
Crocc2	4.469344115
Gm10248	4.427523992
Eya4	4.418074924
4930430E12Rik	4.391987296
Siglec1	4.385827245
Cdca5	4.378206682
Fut7	4.3734951
BC030867	4.362436326
Prune2	4.294738574
Ffar2	4.260021777
Dcstamp	4.238034843
Acp5	4.213885194
Zranb3	4.212152339
Ccr5	4.211281618
Gm26584	4.201163692
Slit1	4.188067199
Inhba	4.186528798
Kif1a	4.18390876
Gm38248	4.164109987
Slc7a8	4.161338152
Csf2rb2	4.14993428
Gm43182	4.142738524
Mmp19	4.134253843
Wfdc17	4.115536603
Ighg3	4.112660964
Lhfpl2	4.107949141
Dusp9	4.094949012
Gm15651	4.094949012
Gm44206	4.094949012
Basp1	4.092689442
Lipn	4.052791327
1700001C02Rik	4.04050128
Fcrls	4.017796796
Gm17944	4.00303176
Gm33142	4.00303176
Fn1	3.995251391
Gm43181	3.982307872
F7	3.955737991
Cd200r1	3.955457302
Fcgr1	3.954786635
Gm38335	3.925033356
Sptssb	3.925024166
Olfr112	3.925024166
Gm22108	3.925024166
Gm32098	3.925024166
Igf1	3.918051516
Il1rn	3.916439448
Tgfbi	3.913949186
Cd276	3.89378816
Aldoc	3.891050546
Mroh3	3.884387457
Gm42632	3.863633962
Gm23222	3.831922677
Gm20056	3.819047635
Clec4n	3.812685329
Slc22a4	3.812563615
Gm24022	3.799501262
4930589L23Rik	3.799493388
Mag	3.790109389
Cd5l	3.777480084
Gm22569	3.755104642
Anpep	3.752303048
Fabp5	3.749342546
Slc7a2	3.749027011
Clec5a	3.744893039
Atp6v0d2	3.733115691
Hormad1	3.732379244
Gm43121	3.732379244
Marco	3.709311192
Ces2c	3.709306142
Hmox1	3.700652893
Spink2	3.697621837
Gm36888	3.697621837
Saa3	3.681112448
Ctsd	3.674117727
Ms4a6d	3.667518927
Ereg	3.665701371
Ccdc33	3.661997996
Cryaa	3.661989968
Acnat1	3.661989968
Gm23493	3.661989968
Pgam1-ps2	3.661989968
Gbgt1	3.65722949
Gdf15	3.647296003
Rgs1	3.639340765
Pira2	3.63456552
Dok2	3.624110681
Gm17034	3.616201419
Gm15873	3.613085857
Itgax	3.600309296
Hk2	3.594963841
Csf2rb	3.591828925
P2rx2	3.587989441
Wdr27	3.587989441
Stac2	3.584838637
Cd200r4	3.57316658
Lama1	3.568929624
Ighg1	3.5364725
Gm47815	3.534087833
Gpr176	3.524499643
Pld3	3.513625532
Mcub	3.510003394
Mucl1	3.50999904
Kcnk12	3.50999518
Gm26535	3.509992522
Cd68	3.503357191
Ksr2	3.502527502
Tmc5	3.483030755
Dscaml1	3.477575285
Folr2	3.477575285
Bhlhe41	3.477366011
Slc27a1	3.475566389
Psap	3.473839735
Wfdc21	3.469824592
Sprr1a	3.455544821
Gm16933	3.455544821
A230028O05Rik	3.455544821
Pianp	3.453031025
Susd2	3.451408576
Cd14	3.443907617
Npl	3.437489935
Sbk2	3.416891813
Gm28729	3.410461221
Gdf3	3.398968391
9430069I07Rik	3.398961378
Osm	3.396168039
Cd300lf	3.375180986
Rnase2b	3.372496866
Gas2l3	3.36008409
Mpeg1	3.354123845
Gm15531	3.34007049
Gm42969	3.34007049
Lrrc15	3.340067779
Dhrs9	3.329173873
Lgals3	3.320569811
Gpr85	3.319896984
Pdgfc	3.318021009
Enkur	3.31408092
Cebpa	3.311203312
Cyp4f37	3.309702107
Fcgr2b	3.297814578
Ms4a7	3.294274597
Gm10134	3.290036376
Gm15512	3.287606526
Wfdc3	3.278667328
Olfr111	3.268994263
Oas1g	3.267726329
Ccl9	3.252002338
Gm45240	3.246961257
Clec4a2	3.243489473
Spint1	3.238123308
Htr7	3.236240996
Gm17999	3.233158854
Gm10634	3.231143996
Ifi30	3.230200403
C530043A13Rik	3.227597522
6030468B19Rik	3.214537089
Cd63	3.213868295
Tnc	3.208980825
Ackr1	3.208832749
Gm42962	3.205146766
Sez6l	3.198055682
Ppp1r1a	3.198051747
Gm44000	3.198051747
Gm30329	3.198051747
Cxcl1	3.197818
Lrg1	3.19574582
Fcgr3	3.194722915
Itgb2	3.190779622
Tbc1d9	3.187833507
Hist1h2af	3.181375669
F10	3.178070363
9130230L23Rik	3.174067395
04-Mar	3.167894548
Kcnn4	3.166627516
Htra4	3.164992015
Ctsb	3.16230837
Birc5	3.158239741
Pdpn	3.155762456
Lyz2	3.151918379
4930533B01Rik	3.147430487
Syt10	3.147429712
Ankrd66	3.147428405
Gdf6	3.147427332
Gcnt4	3.147427332
Gjb5	3.147425768
Ankub1	3.147425768
Gm42601	3.147422998
Fmn1	3.141160409
P2ry6	3.135045008
Apoe	3.135007081
Tm4sf19	3.130849591
Olr1	3.130546385
Timp1	3.124855414
Ptgir	3.124350976
Gria2	3.121436511
Tlr8	3.119709374
Lrp12	3.113983884
D630024D03Rik	3.112663058
Zfp385a	3.108190888
Plet1os	3.105613092
Slc7a11	3.100111222
Sulf2	3.097304186
Cpa6	3.094958446
Tarm1	3.093594972
4930512J16Rik	3.091397608
6820408C15Rik	3.087308287
Aldh1b1	3.085505222
Clec7a	3.081129035
Aqp4	3.080834374
Vdr	3.079618828
Tnfrsf23	3.07875158
Mfsd13a	3.077744977
A930017K11Rik	3.077033783
Gm45207	3.077033783
Lpar5	3.071260901
Axl	3.069265563
Col24a1	3.064969894
Gm16334	3.062538604
Ccl6	3.047466234
Gm13067	3.045334314
Ccl2	3.043685151
Gpr15	3.0405155
D430036J16Rik	3.040514729
Frzb	3.04051342
Gm4316	3.04051342
9330111N05Rik	3.040510765
Espl1	3.027449237
Tnfrsf11a	3.02550259
Gm9025	3.018144574
Abhd12b	3.018144574
Lsmem1	3.016188021
Lif	3.013851247
Acox2	3.012502348
Pclaf	3.007096239
Prss46	3.003033322
Gm25703	3.003033322
Gpr160	2.998740301
Hk3	2.996807497
Gjb3	2.983927345
Btnl4	2.983927345
Slc41a2	2.979978616
Gm42462	2.978863988
Gm28800	2.976387084
Galns	2.973190312
Nags	2.972340977
Kif2c	2.966859886
Gm17098	2.966859886
Sh3pxd2b	2.966588334
Ccnb2	2.965169549
Pla2g15	2.958632511
Enpp1	2.945580109
Mab21l3	2.942112873
Asb4	2.940982177
Kcnn3	2.936227602
Mapk15	2.935928523
Fhad1	2.93545775
Plk1	2.934258984
Kif11	2.93398633
Sema4a	2.928916255
Slc37a2	2.925042878
Tnfsf4	2.92503377
Gm15318	2.925030941
C5ar2	2.917388523
Cenpf	2.916428864
Cfap65	2.912160352
Hebp1	2.911404674
Pik3r5	2.905958919
Dusp13	2.904861184
Man2b1	2.904127753
Gatm	2.903604847
Gm34425	2.898071184
Plet1	2.893936585
Nek11	2.892618125
Gm37833	2.892176329
Gm16433	2.890271847
Sel1l3	2.888141254
Igsf8	2.887871126
Shcbp1	2.886046351
Ighg2b	2.882605102
Lpl	2.879867082
Tfec	2.876995812
Rrm2	2.865663595
Trp73	2.863637331
Ccdc113	2.863637331
Btnl6	2.863633346
Cdhr3	2.862410358
B4galnt4	2.857924733
Mrc1	2.857033963
Ms4a14	2.854651832
Tnfrsf1b	2.853438107
Cfb	2.8510402
Cdk1	2.849490292
Batf3	2.849091746
Gm43909	2.849091746
Nek2	2.847037618
Ccdc30	2.845072636
Scin	2.842577538
Gpr55	2.839310741
Pif1	2.834841166
Lipa	2.834717441
Alox15	2.832614504
Mreg	2.831932987
Mvd	2.830668881
Rnf180	2.82870828
Gm29094	2.825503045
Gm12695	2.818122213
Kntc1	2.815164152
Ccl7	2.813494853
Adgre1	2.813010041
Gmpr	2.811208977
Rbm47	2.807530276
Spag16	2.80720451
Arnt2	2.806395707
Cybb	2.80222039
Ctsz	2.80158846
Wdr63	2.79951013
Kcng3	2.799505822
Amz1	2.791597149
Gm26902	2.790738705
Dpys	2.789384388
Gm37560	2.789384388
Lgmn	2.789087131
Tcte1	2.784860806
Ccdc80	2.782901347
Gm21370	2.780647587
P2ry14	2.778393007
Cd33	2.777591792
Spsb1	2.776246667
Ccnb1	2.77596358
Rab3il1	2.775720025
Grn	2.772243654
Stil	2.767940328
Rgs22	2.767360313
Tekt1	2.766340332
Nectin4	2.765100626
Gm38029	2.763288048
Rhov	2.755111797
AC132444.1	2.755111797
C230031I18Rik	2.755111797
Gm44851	2.753828091
Procr	2.753089312
Adam8	2.75098622
Naaa	2.750277364
Gm43273	2.749468436
Ptafr	2.744194573
Tlr2	2.740775834
Scamp5	2.734520182
Bdh1	2.73239534
Elmod1	2.732394329
Ankrd55	2.732393072
Lrrc46	2.73238908
Akr1c12	2.73238908
Syt8	2.73238908
D930019O06Rik	2.73238908
Bub1b	2.726138684
St18	2.724739938
Mcm10	2.721949234
Rab7b	2.721296032
Tnfaip2	2.720269136
Csf2ra	2.719253969
Fam47e	2.718589055
Gm11425	2.718584914
Nrp2	2.711622806
Tnfrsf21	2.709039739
Ephb1	2.707449349
Arl11	2.704916379
B3gnt7	2.704598869
Shtn1	2.703859423
Myof	2.702941962
Pex11a	2.701716713
Gm11545	2.697627727
Dpep2	2.69754132
Mki67	2.695875158
4933416M07Rik	2.690575785
Zfp872	2.690573739
Iqgap3	2.689046764
Slamf7	2.687359927
Tbxas1	2.687246517
Dctd	2.684031593
Mfsd7a	2.68268131
Fcer1g	2.681889356
Soat1	2.681820819
Sh2d1b1	2.681148928
Gm44080	2.679927632
Gna15	2.678048158
Melk	2.674498051
Mmp14	2.674209985
Mmp13	2.665799141
Cfp	2.665760966
Ugt1a7c	2.665346812
Dnah7a	2.662006341
Cacna1b	2.662005492
Mir23a	2.662002594
C430042M11Rik	2.662001509
Ttc39aos1	2.661999902
Apobr	2.659382936
Tmem154	2.653956831
Cenpe	2.653914396
Trf	2.65341943
Ctsl	2.649927742
Mmp25	2.648201626
Cyth4	2.64448495
Dab2	2.643007085
Ube2c	2.638258614
Mir212	2.637757641
Nuf2	2.634262086
Ahnak2	2.62903704
Gcnt1	2.626766788
Mafb	2.624275453
Car13	2.620587953
Tbc1d2	2.615358605
Hmmr	2.605221369
Efcab12	2.603107951
Tifab	2.594641485
Dkk2	2.593833959
Cd84	2.593717785
Cilp	2.592845216
Gm10521	2.590859244
Wdr72	2.587999378
Foxd4	2.587999378
Gm20465	2.587999378
Gm5907	2.587999378
Clspn	2.58438625
Nos2	2.584069919
Hvcn1	2.581667309
9830107B12Rik	2.581085084
Ppargc1b	2.579087
Ptx3	2.578483525
Spag17	2.57637739
Aurkb	2.572739985
Ntrk2	2.572454539
Nlrp1c-ps	2.569867125
Cotl1	2.568686755
Cenpm	2.562467142
Nek10	2.556395873
Cd63-ps	2.553070765
Galnt6	2.553000478
Dnah5	2.551980403
Ccl24	2.549529406
Gm44659	2.549529406
Csf1r	2.549144304
Nfam1	2.547754072
1700023F06Rik	2.546528337
Lilrb4a	2.546113947
Kif14	2.544899198
Top2a	2.544469357
Lrrc69	2.541707545
Vwa3a	2.538859595
Gm43323	2.534628357
AC132392.1	2.532720611
Fkbp5	2.52742256
Trim29	2.527283207
Capg	2.524836043
Gm13245	2.524501671
Chil3	2.518551032
Hpgds	2.518202331
Gm973	2.51761655
Catip	2.51761655
Bhlhe40	2.51664044
Kifc1	2.514853316
Vwa1	2.512546695
Spc24	2.51000269
Gm38386	2.510001867
Tm4sf5	2.510001128
1700013F07Rik	2.509997046
Gzmk	2.509997046
Gm26917	2.509642731
Cfap44	2.50904504
B4galt6	2.509021956
Egr2	2.505871024
Ticrr	2.504054445
Gm17024	2.497881572
Gm5345	2.497619953
Ppp1r36	2.495355385
Havcr2	2.49400994
C5ar1	2.493978734
Slc9a4	2.493555138
E2f1	2.491181138
Ccdc40	2.490639013
Sirpb1c	2.488152511
Sh3bp2	2.487585143
Il12b	2.486920919
Lad1	2.486919121
Cdc25c	2.486919121
Adam33	2.485685295
Mir7678	2.483035355
Nlrp1b	2.48237453
Tpbgl	2.482098475
Ckmt1	2.477582185
Ly75	2.477518195
Clmn	2.468501445
Selplg	2.46813558
Clec4d	2.467165053
Ccl17	2.466415718
Tpx2	2.466150984
Slc39a2	2.465235373
Myo1f	2.459966514
Sirpa	2.45974225
Mfsd12	2.458813766
Gpr157	2.45668958
Efcab6	2.455555688
Tmem212	2.45555546
Sapcd2	2.455555145
Gm25861	2.455553874
Kbtbd12	2.455552183
Ska1	2.455552183
Mir511	2.455552183
Gm45857	2.455552183
Laptm5	2.450866788
Foxj1	2.449883914
Sgpl1	2.44681314
Ttk	2.444415863
Gm42971	2.444413663
Syn1	2.441057577
Fjx1	2.439614172
Gm16217	2.439611417
Gm29290	2.439611417
Naglu	2.439510278
Daglb	2.436716968
A730046J19Rik	2.435234516
Bmp10	2.42753915
Kcng1	2.42753915
Gm42501	2.42753915
Apoa2	2.427535081
Avpr2	2.427535081
1700010H22Rik	2.427535081
Gm22672	2.427535081
Mir1195	2.427535081
Gm25059	2.427535081
Gm25747	2.427535081
Gm42047	2.426429592
Rassf4	2.425646993
Gm15832	2.424422575
Gm14023	2.424287213
Ttyh2	2.418682472
Nlrp3	2.418015186
Ccna2	2.416997844
Acpp	2.41677261
Ak7	2.41670079
Il23a	2.416429544
Dynlrb2	2.414078981
Abca1	2.410866352
Mmp27	2.410463322
Zmynd12	2.410463322
Spdl1	2.408792024
Adssl1	2.408447663
P2ry13	2.406796689
Cdh3	2.406167328
Gm2a	2.40586949
Lrp8	2.405474534
Pgd	2.405099038
1810011H11Rik	2.404732549
Cxcr1	2.402815118
Soat2	2.402362525
Nceh1	2.402252929
Zbbx	2.400961193
Slc15a3	2.399594791
Smgc	2.398968788
Ucp2	2.398718241
Aspm	2.395121548
Gusb	2.393920944
Dnah6	2.393567121
Atp10a	2.39312767
Cep55	2.39000496
D830044I16Rik	2.387383772
Gnpda1	2.38489947
Kcnmb2	2.384472297
P4ha3	2.384472297
Parpbp	2.379607271
Iqca	2.379606743
Kif5c	2.378214078
Emilin2	2.377675835
Pkhd1	2.37570106
Gm42690	2.37570106
Chd5	2.372501468
Fscn1	2.369227509
Gm37498	2.367216446
Egfem1	2.36561306
Gpr84	2.363924844
Snord89	2.363924844
Agbl2	2.359977971
Gm26780	2.357153197
Mmp8	2.355155454
Cd300c2	2.354797015
Ncf1	2.353130044
Sgol2a	2.35246275
Cndp2	2.349129152
Mt1	2.349101617
Sh2b2	2.34885084
Mir1938	2.347574024
Atp6v1b2	2.34634639
Rufy4	2.34488081
Trpv2	2.342456066
Pilra	2.341523383
Cfap46	2.340079838
Maats1	2.340079044
Pdcd1	2.340078602
Dscam	2.340078602
Sox2	2.340078361
Gm16096	2.340077481
Gm42972	2.34007691
Bpifb5	2.340076507
Lrrc43	2.340076507
Gm23686	2.34007417
Gm47148	2.34007417
F830208F22Rik	2.334843127
Arhgap22	2.33425062
Kcnk13	2.333793867
Il1a	2.333117825
Rnf149	2.330452333
Ptgr1	2.327588713
Mitf	2.32724779
Pirb	2.326055878
Tmem268	2.325469703
D330045A20Rik	2.32528253
Anxa8	2.3239598
Cfap206	2.322801419
Cercam	2.31990194
Dlgap5	2.31973975
Tnfrsf26	2.318149972
Adap2	2.316536685
H2afy3	2.315831569
Kbtbd6	2.312063547
Gm37696	2.309704105
Ppp1r3b	2.308458952
Parvg	2.308181059
Pck1	2.306910687
Atp2c2	2.306910687
Gm37993	2.305313309
Ppfia4	2.300130803
Gm23722	2.297519001
Msrb1	2.296825443
Kndc1	2.29427552
Gm16238	2.294272923
Naip1	2.293081909
Lrrc3b	2.291168641
Hydin	2.290140167
Slco2b1	2.289503097
Akr1b8	2.287228414
Alox5ap	2.286811285
Slc36a1	2.286483145
Pla2g7	2.284141267
Gns	2.279089382
Nwd2	2.278674849
Gm18255	2.278674849
Tspoap1	2.27753895
Togaram2	2.277495113
Ch25h	2.275858024
Anln	2.274627624
Gm26725	2.272963428
Prr15	2.2716921
Pbk	2.26818696
Ccl22	2.268111238
Tmem86a	2.267963782
Gla	2.266716977
Dnah10	2.266582554
Gpx2	2.266073778
Gm12034	2.266073778
3110080E11Rik	2.266073778
Spef2	2.265312325
Anxa1	2.263908061
Fam105a	2.262609942
Cxcl2	2.2620478
Clic6	2.260111338
Tnfrsf9	2.258943044
Bend6	2.258779795
AC163623.2	2.257614936
Drc1	2.253367576
Il1rl2	2.252952473
Spi1	2.249501196
Ccr1	2.247649486
Fgr	2.247292146
Ropn1l	2.246967319
Lpcat2	2.244054316
Cebpb	2.243063671
Pnpla7	2.242991072
Efcab1	2.242781743
Gm17056	2.24252524
Uhrf1	2.239317296
Rgs16	2.238199945
Olfr222	2.238198084
Gm39384	2.238198084
Tlr13	2.237533818
Prom1	2.234677952
Dock3	2.233163647
Wnt9b	2.233161029
Hcn3	2.233161029
Ccdc162	2.23271016
Ncapg	2.227605522
Kif27	2.225621064
Adamts20	2.224600883
Gm48293	2.224600883
Gm15931	2.224352988
Cd300lb	2.221792849
Kynu	2.221636011
Galnt3	2.220120365
Nckap1l	2.216274932
Gm10797	2.214548472
Hist1h2bk	2.214548385
Mir7009	2.214544676
Gm47171	2.214544676
Lrrc27	2.212204945
Ldlrad1	2.210018701
Col1a1	2.208811367
Gm45752	2.206812075
Mfge8	2.206036995
Ltc4s	2.205150847
Fuca2	2.204469546
Abhd12	2.204277148
Ighg2c	2.202575436
Pvrig	2.202575436
Mir28a	2.202574251
Renbp	2.202271747
Ccdc88b	2.199437513
Tcirg1	2.199299193
Ctsc	2.199194858
Pstpip2	2.198223901
Cdca2	2.198060947
T2	2.198057835
Mcoln3	2.197734073
Mcemp1	2.197052316
Spag5	2.196954686
Cspg4	2.195281995
Pde1b	2.194339181
Ankrd37	2.193977798
Vill	2.193530953
Ildr2	2.192815254
Tns4	2.192289293
03-Mar	2.19050442
Aldh1l1	2.190503807
Depdc1a	2.188076851
Comp	2.188075773
5031425F14Rik	2.188074468
Pdzd3	2.188071471
Kcna7	2.188071471
Snord7	2.188071471
Gm12984	2.188071471
Gm36241	2.188071471
Tgfbr1	2.187938603
Aph1c	2.187659977
Zbtb7c	2.186880063
Ccdc180	2.186783455
Aldh3b1	2.184064706
Zfp991	2.182884368
Lrrc6	2.181380275
Gm5475	2.181380275
Gen1	2.179614849
Gsto1	2.179561532
Lrp1	2.178969839
Nlrp10	2.178022805
Abcg1	2.177970452
Hist1h2ah	2.176577642
Gm43128	2.176577642
Gm6977	2.17296859
Cks1b	2.170893767
Runx1	2.170622185
Cdc6	2.170154661
Pik3cg	2.168516291
Gpr35	2.166990294
Ak8	2.166930713
Tenm4	2.16479594
Fam83f	2.161108352
Pak1	2.161010592
Anxa4	2.158613982
Haus8	2.158242131
Ldlr	2.151057524
Tyrobp	2.150890362
Gda	2.149886906
Tmem106a	2.147751887
Gpat3	2.147435552
Ak9	2.147434526
Cfap58	2.14743372
F9	2.147433546
Ugt1a6b	2.147433321
Glra3	2.147432575
Entpd3	2.147431885
Trank1	2.147431885
Cfap99	2.147431885
Iyd	2.147430655
Relt	2.145064564
Fpr1	2.144395642
Nlrp12	2.141698563
Car9	2.141175391
Eno1	2.141076693
Angptl4	2.139989436
Akr1c13	2.139167081
Rnf17	2.138445256
Slc6a6	2.136673246
Dmxl2	2.136452966
Spaca9	2.135258947
Cemip	2.135258947
Cfd	2.134495309
Metrnl	2.133473816
Trpm2	2.129705366
Fcor	2.129659744
Ftl1	2.129617964
1600014C10Rik	2.128885546
Gm9806	2.128573831
Dnah9	2.127351031
Cdca3	2.125955084
Tekt4	2.124348714
Erich3	2.120766592
Nlrp1a	2.120593248
Card9	2.120548115
Lrriq1	2.119052831
Gm43154	2.117686627
Gca	2.113401191
Cd74	2.113226572
Lypd6b	2.110597681
Adcy3	2.108755724
Rad54b	2.108753782
Flt3	2.108489223
Piwil2	2.106880826
Lrrc74b	2.105613757
Barx2	2.105609544
Pfkfb4	2.104278157
Lcp1	2.099732588
Pld4	2.09948589
Rab11fip5	2.097947114
Col15a1	2.096386546
Mpo	2.094966227
2410018L13Rik	2.094964595
Gm16793	2.094964595
Dnase2a	2.094852257
Gm38091	2.093830397
Ticam2	2.093440617
Hrh1	2.090099769
Gm7061	2.090099769
Gm22175	2.090099769
Gm37168	2.088100446
Cyp2s1	2.083433371
Cfap61	2.083304371
Drc7	2.082583111
Aicda	2.077043838
Raet1d	2.077043838
2010008C14Rik	2.077043838
Gm42909	2.077043113
Lhx9	2.077041517
Cacna1f	2.077041517
2810408I11Rik	2.077041517
A330015K06Rik	2.077041517
Itgam	2.077041517
Clec12a	2.076275198
Cstb	2.075811211
Cyba	2.075699462
Ttc39c	2.07531735
Nat8l	2.075146172
Ifi207	2.074038308
Gm2396	2.072795701
Gm31718	2.069432079
Hexa	2.069101838
Apobec1	2.067581832
Tmem173	2.067519071
Sox9	2.067060963
Slc29a3	2.066805399
Cd44	2.066596545
Mgat4a	2.066189058
Kcnab2	2.063697107
Cd177	2.062546099
Oas3	2.06177943
Muc4	2.059480266
Snx24	2.058430292
Pygl	2.057141399
Bcl2a1b	2.053941203
Depdc1b	2.053366375
Fosb	2.053227185
Naip2	2.052198232
Sla	2.0517601
Vcan	2.051341772
Adgb	2.049824457
Sort1	2.048997594
Ncs1	2.047899246
Gm42551	2.047439169
Rab32	2.046789307
Ulbp1	2.042536418
Mak	2.042338272
Creg1	2.041335032
Dppa2	2.040518042
Tusc1	2.039149563
Ceacam16	2.037516923
Hist1h3g	2.037516923
Aprt	2.035871908
Adcy7	2.035849086
6430531B16Rik	2.033975802
Snhg15	2.03321169
Atp1a3	2.032921231
Dgat2	2.031494205
Alox5	2.031225097
Gm45266	2.029950964
Tcf7l2	2.028025232
Slc2a1	2.027575136
Plch1	2.026580125
C1rl	2.025444542
Ctsh	2.025140634
Racgap1	2.021506013
Scpep1	2.021422502
Clec4e	2.020850554
Strip2	2.020802203
Slc39a12	2.020801137
Fam167a	2.020199981
Esyt1	2.019957205
Alas1	2.019293577
Gm29112	2.018150681
Neil2	2.018149858
Gm22806	2.018149858
Prss30	2.018146961
5330438I03Rik	2.018146961
Gm38204	2.018146961
Cd274	2.017499482
Galnt7	2.015863224
Bst1	2.015536574
Gm38214	2.013850996
Gm15728	2.012504227
Fth1	2.012327901
Ddhd1	2.010897751
Zfp992	2.010135161
Tpcn2	2.009555218
Dhcr7	2.007950349
Sqle	2.007650371
Ppp1r32	2.007503641
Eepd1	2.006859045
Slfn10-ps	2.004331834
4833427G06Rik	2.003043419
Cfap221	2.003043419
Acan	2.003041146
A930035D04Rik	2.003041146
Mir98	2.003041146
Ptges3l	2.003041146
Chl1	2.001799756
Slc46a1	2.000003986
Gm20234	1.99985152
Ppef2	1.999042845
Hcls1	1.99791961
Ky	1.997190861
Asgr2	1.997190861
Gm10177	1.996125264
Galm	1.995864209
Cib2	1.995251974
Lrrc25	1.993459532
8030453O22Rik	1.993348519
Gm44165	1.992153555
Ncoa4	1.992067155
Xylt1	1.992033741
Slc39a11	1.991060629
Chp2	1.989172158
Myo7a	1.989052735
Fancd2	1.987778545
Eid3	1.987679566
Gm37795	1.98644295
Gm43751	1.983933567
Nr4a3	1.983838262
Snx10	1.983492919
Ikbke	1.981990732
Clec10a	1.981625991
Kif18b	1.975668139
Arhgap11a	1.973076072
Cgref1	1.972346278
Gm1661	1.972346278
Plin2	1.971992186
Tmem150b	1.968111256
Bdkrb1	1.968109522
Mir1b	1.968109522
Lipf	1.966862405
Fabp5l2	1.965400182
Il1b	1.964821851
Arhgef39	1.964570822
Olfr109	1.964569357
Scn1b	1.963775251
Cyp1b1	1.963516853
Gm44270	1.963010334
Capns2	1.961567028
C77080	1.95949174
Arsg	1.95947654
Scimp	1.95525761
Retn	1.953055961
Lrrc3	1.953055961
Bcl2a1a	1.952524007
Dnah3	1.950047456
Rims3	1.949407594
E2f8	1.949290141
Mnda	1.948312554
Gm13241	1.946736965
Slamf9	1.945108972
Gm15635	1.94453867
Nusap1	1.944026205
A530010L16Rik	1.939117453
Nt5e	1.938929323
Fam216b	1.935930756
Itgae	1.935612293
Thbs2	1.935131681
Gpt2	1.934693271
Sphk1	1.934088062
Fblim1	1.928272247
Ank1	1.925042267
Ltk	1.925041884
Arhgdig	1.925041775
Hpn	1.925041639
Aldh1l2	1.925041558
Fermt1	1.925041231
mt-Tt	1.925041081
Gm13216	1.9250409
Slc5a11	1.925040397
Klk12	1.925040034
Wt1os	1.925039547
Gm24139	1.925039547
Gm27957	1.925039547
Gucy2c	1.925038864
Spata45	1.925038864
Ces1b	1.925038864
Proscos	1.925038864
Gm22716	1.925038864
Gm44549	1.925038864
Ffar4	1.919567708
Tlr6	1.918659502
Cd109	1.918529441
Gm43775	1.917737888
Tlr7	1.91712885
Cxcl16	1.916035105
Gm15629	1.913265258
Pstpip1	1.911757965
Spag6	1.911621829
Naip5	1.910233188
Arhgap19	1.907713678
Acsbg1	1.907120235
Chaf1b	1.906183753
Eno4	1.906059458
Prr11	1.903605808
Dtl	1.903016545
Cenpn	1.903016174
B430306N03Rik	1.90115706
Adap2os	1.90079488
Gm45014	1.900794329
Dagla	1.896210646
Neil3	1.895896217
Gprc5c	1.894907335
Mis18bp1	1.892128448
Ptpn7	1.890374595
Unc79	1.890276013
Nme9	1.890276013
E2f7	1.888424482
C130050O18Rik	1.888143696
Itgb5	1.886609185
Slfn2	1.886524724
Gm45267	1.885241555
Slc7a5	1.884654426
Ankmy1	1.884399189
Ighv1-72	1.884399189
9930022D16Rik	1.88370187
Tubb6	1.882057669
Bok	1.881321356
Ifi204	1.880785641
C4b	1.879844543
Ankfn1	1.879238621
Knl1	1.878687779
Stxbp2	1.877717919
Bbof1	1.874416175
Rasgrf1	1.873511569
Runx2	1.871932756
Efcab11	1.870592755
Gm12953	1.870592755
Mir1957a	1.870592755
Gm38171	1.870592755
P2ry2	1.870320488
Cxcl17	1.86732687
Ttll10	1.867326254
Fdft1	1.866548092
Cit	1.864922734
Krt15	1.863639657
Gm29282	1.863639657
Tuba1c	1.860573333
Gm37787	1.859453259
Lair1	1.859177468
Ifrd1	1.858592505
Cyp51	1.856853635
Furin	1.856632847
Aoah	1.856534245
Mthfs	1.85537277
Cds1	1.855020087
A2ml1	1.85465268
Ucp1	1.854650422
Ccdc155	1.854650422
Syt12	1.854650422
Atp10b	1.854650422
D030018L15Rik	1.854650422
Gm21969	1.854650422
Ect2	1.852831235
Adam28	1.851978767
Hexb	1.851485237
Ggt5	1.850640682
Fbn2	1.849093351
Arhgap24	1.847810915
Mroh1	1.847464905
Lgi4	1.847040174
Has2	1.845970607
Diaph3	1.845407138
Batf	1.844872469
Npc1	1.844350233
Nlrx1	1.84376293
Gm8185	1.842580442
Gm17359	1.842579707
Gm8093	1.84257911
Fam24a	1.842576958
Gm13274	1.842576958
Gm43750	1.842576958
Tmem189	1.84110517
Flvcr2	1.839623242
Sema4d	1.839555104
Grin1os	1.838885476
Mcoln2	1.838753625
Atp13a3	1.838393612
Clca3a1	1.836444076
Gm15922	1.835607649
Cxcl13	1.835405669
Rgs11	1.834844586
Gm13573	1.834844278
Crip3	1.834843307
Barhl1	1.834843307
Ighv3-6	1.834843307
Ece2	1.834475874
H2-DMa	1.833447657
Dlec1	1.833120185
Slfn4	1.832659131
Gm17147	1.831932341
Rad51ap1	1.831066322
Tnfrsf8	1.825506771
Grm4	1.825505253
Slc4a8	1.825311488
Tiam1	1.823175267
Myo5a	1.822872865
Slc43a2	1.820757956
A630001O12Rik	1.819247753
Il17ra	1.81905712
Aqp9	1.818127613
Ano9	1.818126383
Gm8459	1.818126383
Cd48	1.815814907
2410004P03Rik	1.815813333
Ccdc153	1.815165037
Ckap2	1.81456647
Ncapg2	1.81417042
Psrc1	1.814010976
Crmp1	1.81401061
Rsph14	1.814009376
Mir29a	1.814009376
4930483K19Rik	1.814009376
Gm42602	1.814009376
Gm44706	1.814009376
Slc16a1	1.813678589
Gpr137b	1.810465721
Bub1	1.808850028
Pigs	1.807474632
Tnfaip8l2	1.807374519
Gm15753	1.80720538
Pik3ap1	1.804781417
Qpct	1.801758988
Galc	1.801587445
Gtse1	1.79951181
Stk32c	1.799511455
Htr1b	1.79951049
Gm23954	1.79951049
Gm13349	1.7995095
Gm14547	1.7995095
1810064F22Rik	1.7995095
Gm37772	1.796718548
Neu1	1.792552891
Hapln3	1.790740653
Rap2b	1.790617561
Nfil3	1.787540824
Cpxm2	1.787537708
Gm25631	1.787537708
Arhgap9	1.78721976
Ccdc187	1.786215345
Gm44154	1.785879635
Lacc1	1.785744662
Knstrn	1.785639829
Csmd1	1.78549163
Adap1	1.784416239
Txnrd1	1.784170197
Dnah1	1.781397346
Camk1d	1.780769767
Wdr62	1.780653614
Trip13	1.780652943
Slc13a3	1.780652231
Oacyl	1.780650063
Gm10518	1.780650063
Gm15727	1.780650063
Mir3092	1.780650063
Gm5050	1.780650063
Ear2	1.779156826
Gsap	1.777752937
Cenph	1.77748507
Slc25a43	1.77694396
Pnp2	1.77617911
Pycr1	1.776178546
Tacc3	1.775612956
Clcn5	1.775285577
Tacstd2	1.774708544
Gm10252	1.774692336
Ssh3	1.774067943
Unc93b1	1.773064201
Tsku	1.771796877
Got1	1.771491287
Slc16a10	1.770972976
Vav1	1.768975406
Aldh3a1	1.768922379
Stk33	1.768922379
Pde3b	1.767785578
Adam11	1.767762079
Meis3	1.767501685
Idh1	1.767082308
Morc1	1.766344134
D5Ertd615e	1.766344134
Ankrd45	1.766344134
Rsph10b	1.761906908
Pparg	1.761117689
Shank2	1.76074256
Lgals3bp	1.760734894
Adamts4	1.75930576
Mtfr2	1.759305441
Rnh1	1.758824338
Dna2	1.756694407
Iqgap2	1.755119092
Pask	1.755117869
Ppfia3	1.755117036
Gpr39	1.75511682
Izumo1r	1.755116476
Gm13546	1.755116476
Prickle4	1.755116476
Gm22352	1.755115848
Gm36995	1.755115848
Gm44198	1.755115848
4933406B17Rik	1.755115848
Mdh1b	1.7551144
Slc46a2	1.7551144
Gm10160	1.7551144
Gm10384	1.7551144
Gm12247	1.7551144
Gm8482	1.7551144
Gm25109	1.7551144
Gm45879	1.7551144
Smox	1.754320819
Cers6	1.752662558
Sdf2l1	1.750868804
Tmem132a	1.749391691
Cxcl3	1.74854512
Lgals1	1.748435079
Mir3109	1.748164604
Cyp4f16	1.747973448
Ckap2l	1.747064825
Cfap54	1.74620731
Vaultrc5	1.746072018
Pla2g4f	1.742177697
Hist1h2bp	1.742177697
Gm17230	1.742177697
Mir142b	1.741178426
Eps8	1.739062946
Foxm1	1.736970881
Slc35g1	1.736597646
Man1c1	1.735343882
Rtl10	1.734612186
Pkib	1.734385597
Efhd2	1.732953054
Hr	1.732819937
Spata17	1.732396873
Acsl6	1.732395499
Il22ra1	1.732395499
Klhl32	1.732395499
Gphb5	1.732395499
Mir103-2	1.732395499
Gm16731	1.732395499
A530076I17Rik	1.732395499
Gm45091	1.732395499
Ftl1-ps1	1.731100895
Smim5	1.729647064
Gpr65	1.729309554
Slc36a2	1.72928189
Card11	1.728948638
Iqub	1.728350652
Bcl2a1d	1.727353101
Pole	1.727103875
Daw1	1.7271023
Gm7592	1.7271023
Gm13571	1.725273609
Hmgb1-ps5	1.722328073
Agfg2	1.722177877
Matn2	1.722068578
Klri1	1.72195069
Armcx4	1.720172403
Tspan33	1.718591783
Piwil4	1.718591332
Itpka	1.718591023
Gm11110	1.718591023
Scn4b	1.718590328
Gm11585	1.718590328
Gm6266	1.718590328
Rilpl2	1.716609572
Nln	1.715824889
B4galt5	1.715746589
NA	1.71558926
Gtf2ird2	1.713664511
Atp6v0c	1.713523098
Slc25a13	1.712992732
Gadd45b	1.712858885
Brca1	1.712498299
Esco2	1.712049276
Gstm4	1.712049276
Plin5	1.712048863
A530013C23Rik	1.709550895
D130043K22Rik	1.709313683
Ermap	1.709312897
Vav2	1.708233041
Plekhm2	1.708193673
Il18	1.707043174
Klhdc4	1.70668908
Gm15943	1.702649422
1700028P14Rik	1.702647795
Tmem236	1.702647795
Kif20a	1.701988189
Plk3	1.701061273
Coro2a	1.700722802
Proz	1.698272256
Exo1	1.697632275
Gm43272	1.697631528
Gfra1	1.693717201
Pde6h	1.693715475
Gm7932	1.693715475
Fosl2	1.693237396
Shc4	1.690577009
Mir3535	1.688003407
Gm15371	1.688002286
Gm26635	1.688002286
Kif22	1.687431234
Acox3	1.686539064
Fes	1.684844856
Kif5a	1.684034371
5730559C18Rik	1.684033679
Blvrb	1.683114783
H2-Eb1	1.681830545
Tmem51	1.680571275
H2-DMb1	1.679956166
Prg4	1.679438746
A430093F15Rik	1.678881543
Fbxo48	1.678402981
Best1	1.67788314
Prkcd	1.677212069
Hs6st2	1.677114729
Plod3	1.674651892
Dcdc5	1.674498941
Gm43214	1.674498941
Dpp7	1.673729307
Gm43215	1.672276794
Mfsd4b4	1.671286595
Alg8	1.6704704
4932438H23Rik	1.669785632
Prc1	1.669622149
Mal	1.668782147
6030400A10Rik	1.668502575
Gabrp	1.668134494
Ncf2	1.667606134
Asf1b	1.667061699
Nrg1	1.666655149
C330027C09Rik	1.6636953
Lrrc23	1.662008389
Ptrh1	1.662008279
1700030J22Rik	1.662008146
Gm27676	1.662007986
Troap	1.662007816
Spire2	1.66200753
Kcnt1	1.66200753
Gm42973	1.662007299
Ptpn5	1.662006953
Gm15590	1.662006953
Gm14162	1.662006953
Ptgs2os	1.662006953
Fabp7	1.662006383
Naaladl1	1.662006383
Gjb4	1.662005314
Olfr1274-ps	1.662005314
Naip6	1.659854806
Gm47283	1.659359456
Nfkbid	1.657752849
9530059O14Rik	1.657562629
Uap1l1	1.657503975
Adam23	1.656368295
Pla2g4a	1.655994217
Pmepa1	1.65477817
Gm37226	1.654591136
Cdkl4	1.653740661
Cd53	1.652681243
Litaf	1.652077568
Nek6	1.649744598
Cdca8	1.647509054
Gm11652	1.646741139
Acod1	1.646700242
Msln	1.644707867
Gba	1.643927515
Dck	1.642854225
Hck	1.64206395
Plxnb2	1.641990574
Retnla	1.641545061
Cacnb3	1.641069922
Atp8a2	1.639640325
Six1	1.639639666
Gm29163	1.639639666
G530011O06Rik	1.637985522
Celsr3	1.637416871
Pkm	1.635637127
Gm15829	1.635535003
Ubxn10	1.634527742
Steap3	1.632193615
Cdhr4	1.631846545
Trem1	1.630957952
09-Sep	1.63069141
Tmem82	1.629586699
Nxph4	1.629585323
Gm8817	1.629585323
Ncapd2	1.628994325
Cenpi	1.628911025
Spata18	1.628325351
Serpinb2	1.627138382
Ttll6	1.625481897
Il10	1.62453366
Arrb2	1.624166575
Hist1h3b	1.623873306
Slc36a4	1.623708357
Aifm2	1.623566034
Lcp2	1.622756784
Dok3	1.621681873
Fxyd5	1.621133816
Psen2	1.62050614
Cd302	1.620319362
Rragd	1.620188667
Cd163l1	1.620188288
Gm25047	1.620188288
Pacsin1	1.620188148
F2	1.620185905
AW822252	1.620185905
Gm3617	1.620185905
Cxcl9	1.616411568
Bin2	1.615820279
Cacna1h	1.613098746
Gsdmcl-ps	1.613098533
Hcar2	1.612805456
Kcnj2	1.612477988
Mgl2	1.612417815
Gm48611	1.612398726
Fzd7	1.611642391
Unc119	1.61132184
Nepn	1.610168936
Armc4	1.610168936
Gm42418	1.607159068
Tanc2	1.607035201
Itgam	1.605874525
Mest	1.604702321
Slc22a18	1.603114762
Fsd2	1.603114715
AI427809	1.603114586
Gm13666	1.603113427
Mapkapk3	1.601741399
Lrrn4cl	1.600316114
Cln6	1.600250544
Zfp993	1.599947419
Flrt3	1.599852775
Dnaaf3	1.598814711
Gm26609	1.59881442
Colgalt1	1.598308423
Atic	1.597956108
Ldha	1.596736258
Dbi	1.596421226
Pdlim4	1.595337263
Hsd17b7	1.594286245
Gm15601	1.593837615
Gm3513	1.593836903
Mpzl2	1.593836088
Acot4	1.593836088
Cmah	1.593451424
Sfrp1	1.592967411
Gsr	1.592480925
Ccdc146	1.592267638
B4galt1	1.591695797
Dcdc2a	1.591618754
Gm37249	1.591618754
Haspin	1.590218081
Trim36	1.589940089
Lsr	1.588008511
Eno2	1.588007912
Gm22973	1.588007747
Wdr74	1.588007595
Stac	1.588006033
Naip3	1.588006033
4931406G06Rik	1.588006033
Aldh16a1	1.586277637
1700016K19Rik	1.585192652
Thap6	1.584792105
Lap3	1.581758145
Slc45a4	1.581207483
Artn	1.581087365
Ugt1a2	1.581087365
E2f2	1.580157611
Ptk6	1.580131562
Jpt2	1.579681896
Snora15	1.579546232
Cxcl10	1.577520924
Gm6768	1.577118831
Slpi	1.576938802
Gm45206	1.576147747
Gm42671	1.575708486
Col5a3	1.573351301
Ccrl2	1.572552124
Aldh18a1	1.570895693
Olfm1	1.570674086
Acot11	1.570378578
Gm13391	1.569562062
Gm14767	1.568349289
Syk	1.567328101
Atp6v1a	1.566665887
Fut4	1.565147142
Capn15	1.565140898
Epb41l1	1.564641487
Kif15	1.56353533
Rad51	1.562472802
Gm15448	1.562472802
Hist1h2bl	1.562472664
BC051019	1.562472613
Capsl	1.562472463
Cdh17	1.562472169
Gm42519	1.562472169
Prrx2	1.562471328
Krt14	1.562471328
Gm25704	1.562471328
Dgkg	1.559145624
Gm13370	1.558720765
03-Sep	1.55826061
Impa2	1.556655661
Fuom	1.55657252
Apcdd1	1.555936358
Ctsa	1.555821735
Hp	1.554291865
4930455G09Rik	1.554204969
Pnpo	1.554020932
Sgk1	1.553600403
Mlxipl	1.553074132
Matk	1.551584895
Ccdc122	1.551584604
Gm15283	1.551171769
Was	1.550830431
Gmnn	1.550647553
Nek5	1.550647312
Tmem150c	1.548667044
Gm15726	1.548479981
Gas7	1.548353057
Arhgap30	1.547723622
Slc6a8	1.546866821
Abr	1.54685134
Gm43213	1.546531424
4833427F10Rik	1.54653049
Tfap2a	1.543613707
Rgcc	1.543512751
Gpc1	1.543341033
Zwilch	1.542897367
Plek	1.542225037
St14	1.541714836
Pifo	1.541713909
Gm10605	1.541713058
B4galnt1	1.541451073
Nsdhl	1.540425513
Arhgap39	1.540232869
Tnip3	1.539390447
Tpd52	1.538906602
Ccdc150	1.538019304
4931431C16Rik	1.538019304
Gm15374	1.537117251
Slc18a1	1.536477802
Fcgr4	1.536169768
Entpd7	1.53512342
Emb	1.534960689
Slc38a1	1.534642882
1700058P15Rik	1.534629613
Fos	1.53419251
Naga	1.533710164
Cryl1	1.532726014
Dnaic2	1.532725176
Fbln7	1.532723365
Kcnh3	1.532723365
1700026D11Rik	1.532723365
5033428I22Rik	1.532723365
2310034G01Rik	1.532723365
Incenp	1.53018409
Rnpep	1.529364718
Tmem232	1.529114032
Siglece	1.528742376
Itih3	1.527707
Rtbdn	1.527707
Slc16a3	1.525926412
Tnfaip6	1.525112583
Ebf3	1.524505144
Gm12366	1.524505015
Trp63	1.524504714
Fam217a	1.524503991
Car3	1.52394491
Dnali1	1.52228357
Napepld	1.521831431
Ldhb	1.52148487
Fam234b	1.519787277
4930579G24Rik	1.518417864
Rab8b	1.518046869
Myo1e	1.517897782
Gm15154	1.517618623
Vipr1	1.517385107
Gm48065	1.516958447
Gm281	1.515930103
Plod1	1.515414461
Ptger4	1.515209039
Hif1a	1.514377029
Mmp2	1.5142014
Gm26802	1.511805918
Cpeb2	1.511586274
Lrrc34	1.510005432
Ceacam19	1.510005112
Gm15373	1.510005112
Gm7854	1.510004935
Gm15742	1.510004597
Gm1965	1.510004597
Cyp46a1	1.510003775
Ambp	1.510003775
Gpr33	1.510003775
Gm8722	1.510003775
Mir5620	1.510003775
Gm12424	1.510003775
Gm26520	1.510003775
Gm37542	1.510003775
Rab11fip1	1.508694558
Btbd19	1.508669905
Serpine1	1.508594769
Psd4	1.507629993
Fpr2	1.506662997
H2-Ab1	1.505378756
3110043O21Rik	1.505111383
Cdk19os	1.503578984
Apoc1	1.503578984
Tnfaip3	1.502646849
Xcr1	1.502352097
Cfap161	1.502351586
Fam110c	1.501543847
Mpp6	1.501024861
Padi4	1.500816669
Oxct1	1.500565339
Cabcoco1	1.50054468
Ubash3b	1.500460961
Def6	1.499576074
Dio2	1.498778215
Ssu2	1.497621558
Gcm2	1.497621014
Gm25628	1.497621014
Slc11a1	1.497247516
Rab20	1.497050029
Lsp1	1.496784943
Nmral1	1.49619982
Dtnbp1	1.495424546
Cd244	1.495359794
Pepd	1.494867122
Osbpl3	1.494579836
Gramd1b	1.494409933
Slamf8	1.494408508
Gm7115	1.494408508
Mgst1	1.493184026
Arhgap25	1.492479401
B230344G16Rik	1.492082218
Gm42669	1.492082218
Clmp	1.490986657
Il13ra1	1.490118816
Mrgpre	1.489976268
Snord15a	1.488472777
Galnt12	1.488179406
Gm35808	1.488179073
Aqp7	1.487207774
Mastl	1.485343737
Sycp2	1.485343737
Marveld2	1.485222741
Saxo2	1.483916367
Mthfsl	1.483460762
Fnip2	1.482442745
Gpr68	1.482302844
Ptprv	1.48174175
Slfn9	1.481635277
Ppnr	1.480883305
Gm37666	1.480561722
Tedc1	1.479355438
Wdr81	1.478183925
Lnx1	1.477583997
Gm14963	1.477583898
Col6a5	1.47758382
Gins2	1.477583699
Ugt1a1	1.477583699
Gm45286	1.477583699
Gm15801	1.47758347
Gm27008	1.47758347
Vgf	1.477582909
Gm28100	1.477582909
Vmp1	1.477498074
Ccdc170	1.47573574
Glrx	1.475291838
Gm38158	1.474730244
Clcn7	1.474442101
Adora2b	1.474381775
Prokr1	1.473936393
Bcl2l14	1.473346924
Sntn	1.473346924
Ccnf	1.471786311
Hells	1.471438462
Igha	1.471325227
Npc2	1.470056339
Penk	1.469363554
Cd80	1.469222809
Slc16a6	1.468405561
Hist1h2ae	1.4684048
Man2b2	1.467203926
Nxf7	1.465610468
Gm24519	1.465610468
Ttc39a	1.464776617
Blvra	1.464409598
Kazald1	1.464409211
Ptpn1	1.464099855
Prex1	1.463723571
Mir6236	1.462937274
Gm15907	1.462070967
Gm13166	1.462070617
Clec4a3	1.461838918
Gm38062	1.461096309
Gm37121	1.46037477
Tep1	1.459527008
Gpr137b-ps	1.459284604
Ripor3	1.457917035
Hist1h3c	1.456273917
Fabp4	1.455622171
Vwa3b	1.455557627
Gm1673	1.455557367
Gm14984	1.455557367
8430422M14Rik	1.45555696
Gm44751	1.455108924
G6pdx	1.454981394
Cd86	1.453890903
Kcna5	1.452555212
Gm28727	1.451973506
Clip4	1.451763792
Edem1	1.451046772
Hist1h2ab	1.450724719
Mgat5	1.450443844
Adipor2	1.450152757
Tmem160	1.447996111
Ttc7	1.44788515
Cyp4v3	1.447291418
1700025N23Rik	1.44699571
Cyp2a5	1.446995571
1700007K13Rik	1.446995071
Gm12981	1.446995071
AV039307	1.446995071
Slc9a3r1	1.446830842
Car5b	1.446680257
Phgdh	1.446637239
Col1a2	1.446150661
Gnptab	1.444649269
Syt13	1.444416902
Srd5a3	1.443872937
Csf3r	1.443724237
Plcl2	1.442255571
Ccl3	1.441495063
Chek2	1.440964381
Inhbb	1.439616564
Slc26a4	1.439616083
Gm24492	1.439615642
Lyzl4	1.439614299
Slc36a3	1.439614299
Gm15884	1.439614299
Gm42421	1.439614299
Abcd2	1.439179579
Sap30	1.437927942
Sash3	1.437581519
Frmpd2	1.436942036
Gm28530	1.435237545
Dtx4	1.434718493
Amd1	1.433955838
Irf8	1.433224861
Mt2	1.433189967
Atp2b2	1.433189457
Gm867	1.43122823
Fbxo36	1.43122823
Gm35154	1.43122823
Lmnb1	1.431022408
Gm26885	1.430896122
Pnp	1.430587984
Anxa11os	1.430401568
Abcc1	1.429349305
01-Mar	1.427861027
Igdcc4	1.42754338
1110017D15Rik	1.427543316
Fam187b	1.427543316
Btc	1.427542963
Rcvrn	1.427541896
Gm9812	1.427541896
Cyb5r2	1.427541896
Krt5	1.427541896
D830036C21Rik	1.427541896
Evl	1.42685821
Kmt5a	1.426590852
Fdps	1.426380885
Gxylt2	1.42615203
Zbtb7b	1.425753028
Pik3cd	1.425582868
Crtam	1.424969386
Slc44a4	1.423496566
Il7r	1.423017971
Stk10	1.422844914
Rpl36-ps2	1.422542341
Tkt	1.422224083
Itgal	1.42191409
Irf5	1.421734809
Gm25939	1.421433257
Zfp703	1.42100188
Brip1	1.419698056
S100a11	1.419687451
Pcyox1	1.418743981
Jph3	1.418082944
Gm42660	1.418082743
4930524J08Rik	1.418081875
Gm9785	1.418081875
Stmnd1	1.418081875
9330198N18Rik	1.418081875
Gm20667	1.418081875
Pqlc3	1.416786301
Asph	1.416492326
Arsb	1.416030285
Atp6v0a1	1.415555295
Nlrc4	1.415313752
Irs2	1.41515342
Tenm3	1.414081125
Aif1	1.413542845
Sh3bp1	1.413523771
Cln3	1.413302311
Dnah7c	1.412489183
Aacs	1.411214608
Acox1	1.41084004
Gm13708	1.41046989
Clca2	1.410468918
Gm3940	1.410468918
Gm6238	1.410468918
Gm28873	1.410468918
Gm37881	1.410468918
Gm43319	1.410468918
Psat1	1.409754525
Oasl1	1.408793488
Nabp1	1.407405629
Ccdc60	1.40719454
Sh2d6	1.40719454
Fam46a	1.406592012
Pkd1l2	1.406169698
Msmo1	1.405442473
Samd8	1.404813337
Gm7909	1.403406665
Tctex1d4	1.403090625
Sdcbp	1.403072185
Nr2c2ap	1.399952122
Ly9	1.39978763
Plekhb2	1.399414571
Adamdec1	1.398974109
H1fx	1.398974109
Gm25889	1.398973588
Steap4	1.396664499
Gm22118	1.396663969
Adamts2	1.396510521
Esr1	1.395457597
Scamp2	1.394932022
Cfap70	1.394528361
Havcr1	1.39452779
Rpl6l	1.39452779
Usp2	1.393852195
Zfp474	1.392547896
Dsg2	1.390706673
Gm25549	1.390706166
Bcar3	1.39036825
Synpo	1.388945944
Plekhn1	1.388893347
Atp8b1	1.388742415
Aloxe3	1.388174967
Sh3gl3	1.387386232
BC049352	1.387386232
Gm11992	1.387385879
Dgat1	1.385975426
Pgam1	1.385578661
Gm21959	1.384474342
Drc3	1.383149431
Pus7l	1.381901144
Ankle1	1.381900448
Gm15964	1.379609033
Fam209	1.379608679
Shisa7	1.379608679
Gm20537	1.379608679
Gapdh	1.379509998
Slc8b1	1.379414122
Id2	1.377803761
Myo1g	1.376864978
Prox1	1.376821656
Fst	1.376792585
Acy1	1.376060319
Ramp1	1.375881746
Col28a1	1.375704518
Anxa5	1.375319349
M6pr	1.373184542
Sfxn5	1.371951681
Hist1h2ak	1.371929714
Flnc	1.371559135
Xylb	1.371558958
Slc17a9	1.371493904
Lrrfip1	1.371091168
Aco1	1.370967316
Atp6v1e1	1.370743382
Nr4a2	1.370299098
Nrg4	1.370295622
Cdk19	1.369795975
Ddias	1.369032121
S100a4	1.368509439
Oas2	1.367114437
E230016K23Rik	1.367047726
Il6	1.366675536
Sec14l2	1.366360231
Ccdc69	1.365171676
Ccdc88a	1.364505906
Gm24119	1.364072161
Baz1a	1.36378261
Lpar2	1.360258628
Tmem151a	1.359446081
Iqgap1	1.359010552
Plcg2	1.356420934
Gpsm3	1.35641675
Ptk2b	1.356003963
Hook2	1.35482752
Fam234a	1.35476564
Atp6ap2	1.354184533
[truncated: 19,102 more rows]
