# Supplementary material for: Cell‐Surface LAMP1 is a Senescence Marker in Aging and Idiopathic Pulmonary Fibrosis
Source: Aging Cell. 2025 Jun 22;24(9):e70141. doi: 10.1111/acel.70141 (PMC12419843; doi:10.1111/acel.70141)
Supplement: Supplementary file 2 — Appendix S2. [file ACEL-24-e70141-s008.csv]

Gene.name	log2FoldChange			Comparison of "Lamp1-depleted" to "Lamp1-enriched" in Sham lungs. Ranked genes. Log2FC high = Lamp1-enriched
2310007B03Rik	8.718183877
Nkapl	8.621322376
5031415H12Rik	8.382134543
Aldh1a3	8.23275657
Gm31105	8.179317185
Tm4sf19	7.943248829
Cxcl5	7.910827177
Fjx1	7.843712574
Gm29107	7.773322794
Colec10	7.736796665
Gm16070	7.699321685
Btg4	7.660847241
Wnt3a	7.580676225
Rfx8	7.538855674
4932441J04Rik	7.538855674
Mettl21e	7.495786546
Marveld3	7.451391992
Pimreg	7.309371422
Rep15	7.309371422
Adra1b	7.309371422
Gm12306	7.258744734
Tekt3	7.206276644
Ace2	7.151828128
Rho	7.151828128
Hapln3	7.151828128
Pcdhb2	7.151828128
Gm11451	7.151828128
Gm17956	7.151828128
Enox1	7.095243799
Brinp1	7.095243799
A730020E08Rik	7.036349232
Gm43621	7.036349232
Cpeb1os1	7.036349232
Ubxn10	6.974947722
Accsl	6.974947722
1700020G17Rik	6.974947722
Gm43916	6.974947722
Tex35	6.910816321
Klk14	6.910816321
Rpl27a-ps1	6.910816321
Gm13848	6.910816321
Gm37701	6.910816321
Slc6a3	6.843700949
G630016G05Rik	6.843700949
Gm37742	6.843700949
C130093G08Rik	6.843700949
Gm48740	6.843700949
Hmga2	6.31255868
Zfp454	6.096226923
Gm17501	5.98604424
Gm43109	5.915655049
Gm13431	5.736685184
Gm26719	5.736685184
Gfi1b	5.70920448
Apol9a	5.652621016
Gm26641	5.623474696
Cytl1	5.546014451
Shisa4	5.532326885
Gm13056	5.532326885
Bdnf	5.489913039
Rasd2	5.468212716
4930521E06Rik	5.468196584
Pthlh	5.401082413
Gm6634	5.295521651
Trpc3	5.281805614
Wnt9a	5.256692507
Gm48716	5.218218353
Gnaz	5.213365829
Treml1	5.2084716
Elfn1	5.198606425
Lingo3	5.178689977
Myh8	5.138047975
Gm17473	5.138047975
Pf4	5.135558176
Gm10425	5.117306535
Gm13206	5.096227777
B3gat1	5.053159026
D030040B21Rik	5.053159026
Rbx1-ps	5.008764871
Gm8206	5.008764871
C130023A14Rik	5.008764871
Slc6a2	4.98267705
Esr2	4.962989169
Gm37894	4.939519837
Cacng7	4.925269648
Ccdc89	4.915655376
Gm15533	4.915655376
Fam162b	4.883257566
Zfp385b	4.866745715
Zfp600	4.866745715
Panct2	4.866745715
Gm13713	4.841672721
Gm15581	4.841672721
Gm16587	4.841672721
Kcnn2	4.816137687
Gstm5	4.79014253
Nog	4.781378265
Gp9	4.76945595
Cda	4.763652072
Hsp25-ps1	4.763652072
1600002D24Rik	4.763652072
Osbpl10	4.750258765
Gm38169	4.736703376
Ly6g6f	4.723037388
Crybb3	4.709204197
Gm26902	4.709204197
Gm37580	4.709204197
Ppbp	4.700416243
Pabpc4l	4.681217353
Sec14l5	4.681208367
Olfr920	4.667003541
Tram1l1	4.652620565
Gm11799	4.652620565
Gm38110	4.652620565
Gp1bb	4.647703391
AU021092	4.639776328
Gp6	4.626595747
Radil	4.623506896
Gm16049	4.623492967
Lhx6	4.617610544
Rgs5	4.595123117
Slco1c1	4.593745676
Gm22320	4.593745676
Zfp853	4.593745676
Adora1	4.593726759
Gm14421	4.593726759
Gm24400	4.593726759
Cthrc1	4.567763826
Proser2	4.548992612
Klhdc8a	4.532356376
Gm12470	4.532326082
Gm15636	4.532326082
Gm14291	4.532326082
Tmem102	4.532326082
D030025P21Rik	4.532326082
Gm22307	4.532326082
Myl9	4.524563016
Pdzk1ip1	4.519756382
Car8	4.512154603
Prss23	4.504219302
Cdh26	4.500636428
Dlg2	4.471871073
Krt8	4.468229251
Gm43084	4.468221263
Gabrd	4.468195595
Gm5447	4.468195595
Pcdhb3	4.455050914
Tubb1	4.446974179
Usp13	4.423827265
Gm23199	4.418183795
Pof1b	4.414791263
Lrrc4c	4.414787179
Glb1l3	4.407970023
Eva1c	4.401115891
Pcdhb5	4.401113605
Gpha2	4.401107247
Adra1d	4.401100908
4933405L10Rik	4.401081232
Aldh3a1	4.401081232
Cyp2w1	4.401081232
Olfr551	4.401081232
Gm14162	4.401081232
Gm6276	4.401081232
Gm11827	4.401081232
Gm44253	4.401081232
Gm45061	4.401081232
AC132392.1	4.401081232
Ch25h	4.388571581
Ephx3	4.387306535
Rarres1	4.380357893
Gm1968	4.378023694
Gm9899	4.366345025
Ccdc106	4.366335541
Gm42479	4.366335541
Gp5	4.347902038
Gm43719	4.345078442
Gap43	4.342703544
Alox12	4.341304699
6330403K07Rik	4.3307181
Gm13711	4.3307181
Gm5532	4.330711681
Hoxb7	4.330691716
Gm11223	4.330691716
Gm13784	4.330691716
Gm27299	4.330691716
Gm28982	4.330691716
Gm29106	4.330691716
Ptprr	4.3077686
5031434C07Rik	4.299474663
Ppfia2	4.294185855
Gm32786	4.294185855
Mpl	4.282353261
Galnt16	4.281808623
Bbox1	4.281808623
Itga2b	4.277874093
Rab38	4.275584871
Gucy1a2	4.267207845
Tmem40	4.265138715
Prss23os	4.2567177
Gm29430	4.256711202
Flrt3	4.248714388
Ndn	4.223810657
Samd5	4.219188464
Gm14119	4.218237103
Gm38197	4.218237103
Gng11	4.211919627
Gm45204	4.198618085
Cyp2b10	4.192970082
Pcyt1b	4.192018724
Gm11274	4.190127648
Tmprss2	4.18599315
Stk32a	4.184878043
Tusc5	4.183433756
Acta1	4.178725838
Gm45750	4.178715381
Chst5	4.178708787
Grin1os	4.178708787
Vcam1	4.169607943
Sncg	4.167227325
Gm2830	4.166342158
Pcp4l1	4.165676587
Samd14	4.150713736
Vwf	4.147886104
Gm25410	4.138066851
Gm11536	4.138066851
Gm30003	4.138066851
Lamc2	4.120808023
Gm16016	4.11731822
Clca3a1	4.113140971
Sh3gl2	4.105665626
Igfbp2	4.096261801
Fam229b	4.096246724
Myl1	4.096246724
B430203G13Rik	4.096246724
4933432K03Rik	4.096246724
Slc6a4	4.094293939
Mpig6b	4.087696959
Scnn1b	4.079189441
P2ry12	4.073986185
Cd59b	4.067684334
Mmp16	4.053195093
Snrpn	4.053194323
Foxa2	4.053188067
A930002H24Rik	4.05317805
Dnah2os	4.044426654
Gm43281	4.042222148
Bche	4.040650465
Greb1	4.038538057
Gm26037	4.038538057
Gchfr	4.034333507
Dnaic1	4.0237478
1700012I11Rik	4.008790783
D7Ertd443e	4.008783979
Dsc1	4.008783979
Vmn2r-ps19	4.008783979
Mir8116	4.008783979
Mir28c	4.008783979
Bace2	4.003922271
Higd1b	3.994862295
Dchs2	3.993690666
Ces2b	3.992312708
Cst13	3.990648843
Fam107a	3.984226535
Pls1	3.980936597
Odf3b	3.978423958
1810019D21Rik	3.978423958
Gm5313	3.978417204
Nlrp5-ps	3.975972214
Trpc6	3.972784811
Tslp	3.96815802
Gm48742	3.962990511
Kcnc2	3.962980337
Gm12970	3.962980337
Cxxc4	3.961137223
Tll1	3.953664343
Hrct1	3.947397162
Cd59a	3.942910787
Pcdhb10	3.939536833
Hoxa6	3.93479578
Peg12	3.9293643
Ackr3	3.924131398
Sec14l4	3.923071861
Cela1	3.91568493
Efna5	3.915681594
Gm26714	3.915681594
Gm43119	3.915681594
Tnni1	3.91567467
Mb21d2	3.902367301
Col4a3	3.902317622
BC022687	3.901883654
Gm830	3.895031332
Tpm2	3.894934139
Susd4	3.891437452
2700033N17Rik	3.891437452
Cyp1a1	3.890823754
Bpifb1	3.88794451
Gm44710	3.887124229
Gm16485	3.881341897
Rhod	3.87916442
Aff2	3.873260739
Sfta2	3.866778962
Gm12925	3.866765117
Mal2	3.864045194
C130074G19Rik	3.863938016
Gm16054	3.857343328
Wfdc1	3.856804323
Cldn18	3.850185483
Rimbp3	3.850093399
Tcf23	3.842631386
Doc2b	3.841684555
Rps6ka6	3.836615684
Ly6g6c	3.834229461
Tmem45a	3.833595097
Gpihbp1	3.832197519
P2rx1	3.825291446
Epb41l4b	3.818800018
Tpbg	3.81615594
Dgkb	3.816149534
1700061H18Rik	3.816149534
Gm28320	3.816146143
Mir151	3.816139093
Arhgdig	3.816139093
Gm15728	3.816139093
Gm3248	3.816139093
9530086O07Rik	3.816139093
Gm44997	3.816139093
Wwc1	3.812075173
Cav2	3.812036363
Zfp93	3.809271173
Wtip	3.802654619
Ptgs1	3.799355918
Ddah2	3.798015706
Cpe	3.795719535
Plb1	3.795393147
Lama1	3.792816849
Gm10532	3.790154397
2900064F13Rik	3.790154397
Mfap3l	3.788786542
4930555A03Rik	3.78641134
Gm3848	3.784905112
Aif1l	3.781387743
Tmem158	3.781387743
Akr1c14	3.779047406
Gramd2	3.777297663
Triqk	3.775968068
Foxc1	3.775707693
Ctla2a	3.774617837
Tmod1	3.772567593
Kcnh1	3.76683534
Morn4	3.763682259
Pabpn1l	3.763671721
4932443I19Rik	3.763671721
Gm26684	3.763671721
Gabrp	3.752958009
Xirp2	3.752958009
Zfp820	3.746719806
Foxs1	3.74575697
Sytl4	3.744661934
Erg	3.743441305
6030445D17Rik	3.742158108
Prokr1	3.740606516
Tm4sf1	3.740306391
Jcad	3.740112551
Lrg1	3.738717849
Vash1	3.737805058
Mustn1	3.733092864
Gm26775	3.727616654
Clstn2	3.72713144
Gp1ba	3.725926919
Cox4i2	3.723968757
Filip1	3.721194432
S100a16	3.716265766
Lix1	3.715072503
Wwtr1	3.714297531
Il34	3.714279437
Mfsd2b	3.711495708
Ak4	3.709234624
Cckar	3.709231175
Cox6a2	3.709231175
3632451O06Rik	3.709231175
Tepp	3.709231175
Cers1	3.709223987
Gm43568	3.709223987
Synpo2	3.706664529
Cgnl1	3.701393987
Synpo	3.689695341
Hoxa4	3.686876466
A330076H08Rik	3.686869018
Samd4	3.684292314
Hpgd	3.682135007
Serpinb1b	3.681220326
Rcan2	3.67999926
Cyp26b1	3.679815292
Cngb1	3.677181348
Sema3c	3.675140414
Layn	3.672958456
Crispld1	3.671769151
Psma8	3.671756551
Gm22370	3.671756551
Cavin2	3.670887793
Kif26a	3.667267736
Tmem252	3.666567837
Fam57b	3.666105539
Mdfi	3.664153357
Fam166b	3.664149009
Unc45bos	3.661745805
4930452B06Rik	3.658419501
Tinagl1	3.657603859
Zfp37	3.656963177
Eva1a	3.652660251
Slc22a3	3.652654833
Pdgfrl	3.652654833
2900041M22Rik	3.652640509
Apol8	3.652640509
Gm42478	3.652640509
Grrp1	3.650800159
Irx1	3.644388271
9330182L06Rik	3.642439952
Zfp503	3.639712107
Kl	3.635586303
Upp1	3.63412857
Krt23	3.633282487
Ttc6	3.633282487
Gm26737	3.633282487
Gm5857	3.633282487
Cep126	3.62869994
Mrvi1	3.628564518
Nrgn	3.628231453
Msrb3	3.626444641
Rhoj	3.625681334
2810025M15Rik	3.624821254
Unc45b	3.623856973
Pgm5	3.62309008
Apcdd1	3.620238566
Spaar	3.620235884
Gpr182	3.617374526
Gm15663	3.616928014
Maob	3.614830538
Aard	3.612408431
Ccnd1	3.607564796
Ccdc160	3.607060539
Pcdh7	3.602036838
Pgr	3.598110162
Maged2	3.598057859
D430040D24Rik	3.597103938
Kank4os	3.593766265
Pgf	3.593757723
Tmem132d	3.593754209
Sgcg	3.593746883
Dnmt3c	3.593746883
Aqp1	3.587795042
Tceal1	3.587426849
Parva	3.586946144
H2afy2	3.586881807
Exoc3l2	3.586676863
Myh14	3.586236572
Meox1	3.583594754
Ripply3	3.580123579
Cbr3	3.578659227
Cavin1	3.578473764
Chn1	3.575312429
Hunk	3.574861034
Rbm46	3.57358351
Rai14	3.573350223
Gja4	3.5716116
Vsnl1	3.569521468
C630043F03Rik	3.569520341
Kcne4	3.569512418
Stox1	3.568143911
B9d1	3.567391809
Lgalsl	3.567311142
Rab13	3.565753172
Adgrl4	3.565046462
D930036K23Rik	3.563384156
Gm37509	3.563384156
Plscr2	3.561430964
Sec14l3	3.561351635
Grp	3.558434927
Slc16a2	3.557558749
Vegfc	3.556328462
9830004L10Rik	3.554773351
Rassf9	3.553438522
Ppp1r14a	3.553126375
Rnf152	3.553124004
Gm44769	3.553119472
Cutal	3.553112314
Hoga1	3.551837414
Car14	3.551768126
Klhl23	3.550956251
Etnk2	3.547959602
Myct1	3.547732052
Jam2	3.546831825
Draxin	3.546770128
Nkd2	3.545379618
Gm23200	3.544850438
Cyp2j6	3.540464309
Lurap1l	3.53949346
Hspb8	3.538627918
Selp	3.537916773
F5	3.535695452
Mras	3.534494957
Elavl2	3.532357345
Gm9575	3.532357345
Gif	3.532346378
Lypd1	3.532346378
Kcng2	3.532346378
Gm14122	3.532346378
Gpr62	3.532346378
Yap1	3.531187488
Myrip	3.53074832
Gdpd1	3.529679787
Pdgfa	3.528181161
Pkia	3.526121496
Fam198b	3.524797171
Mboat2	3.523378536
Fbxl16	3.521872355
Ppp2r2c	3.521872355
Des	3.521044582
Chrm3	3.51976811
Aass	3.519759533
Tgfb2	3.517580548
Plpp1	3.516778643
Gm37587	3.516598461
Adcy8	3.512290115
Reep6	3.511292229
H1fx	3.511292229
Mchr1	3.511292229
She	3.509783093
Arhgap20	3.50967788
Lyve1	3.506231176
Hey1	3.500933326
A730089K16Rik	3.500655938
Kcnj12	3.500648571
Pakap	3.500648571
Kank4	3.499984438
Edn1	3.495442
Hoxa2	3.494990253
Zfp334	3.494560523
Wfdc8	3.494228915
Gm30648	3.493240899
Clec14a	3.49203514
Maoa	3.49100989
Gnb5	3.490458115
Cdh13	3.488799113
Gm38300	3.486847498
Shroom1	3.484537356
Frmpd1	3.484534426
Dnm3	3.484118848
Gm15587	3.48174146
Plvap	3.479815443
Lrrc2	3.477572979
Chrm2	3.476707427
Tead4	3.476060339
Otc	3.475930156
Dbndd2	3.475507541
Ly6g6d	3.468232666
Gm44193	3.468231879
Hoxb6	3.468230839
Olfr1417	3.468223602
Myo15	3.468216087
Fam46b	3.468216087
Krtdap	3.468216087
Ccdc24	3.468216087
Gm4128	3.468216087
Gm22079	3.468216087
Gm20416	3.468216087
Mir6406	3.468216087
Lbp	3.465810318
Cldn5	3.464970327
Fam171a1	3.464541184
Mtss1l	3.464385863
Mindy4	3.463709078
Enho	3.463085994
Samd12	3.462699461
Rtl8a	3.460738768
Akr1b8	3.457263485
Pygo1	3.457263485
Fam149a	3.455174129
Cald1	3.454719576
Atoh8	3.452724653
Shroom4	3.449733671
Tspan12	3.449698288
Mall	3.449372912
Sox18	3.449334059
Kif26b	3.44897013
Epas1	3.445873503
Nkx2-1	3.444905172
Lepr	3.443562105
Zfp979	3.442077959
Car3	3.441757252
Epha7	3.441757252
Speer4f1	3.441757252
Gm37626	3.440843554
Fzd6	3.43990505
Mmrn1	3.4396636
Fbln5	3.439488121
Mlph	3.437649679
Ager	3.436155972
Hapln1	3.435060408
Itgbl1	3.435060408
Mblac1	3.435060408
Cav1	3.434006751
Lhfp	3.433330438
Pcdhb15	3.432830161
Klhl13	3.431884092
Gm30524	3.430264151
Emcn	3.428561065
Atp8b1	3.427966326
Heyl	3.427062136
Cyb561	3.426263533
Sh3rf2	3.425645127
Kazn	3.424805287
Ttc9	3.423836858
Gsg1	3.42382958
Angptl6	3.42382958
Unc5d	3.42382958
Palm2	3.42382958
Gm26569	3.42382958
Gm47481	3.42382958
Arpin	3.423476522
Glb1l2	3.423400559
Gstm2	3.423193508
Dsp	3.420620185
Mid2	3.41904149
Tmem100	3.418398097
Wasf3	3.417088526
Mageh1	3.416554843
Ddah1	3.41544226
Gucy1b1	3.415414769
Bend7	3.415200168
Me3	3.414798571
Gm16048	3.414794706
Tal1	3.412033331
Mal	3.405157308
Nipal2	3.403900022
Amotl1	3.403626654
Map6	3.403144183
Adamts1	3.401849197
Gm16273	3.401113168
Myl7	3.401101965
Slc45a1	3.401101965
Zfp973	3.401101965
Nsg1	3.399327296
Gmpr	3.397847303
Lmcd1	3.397742183
Hyal2	3.396876613
Cavin3	3.396209171
Gm4951	3.395832088
Gm44021	3.395386428
Calcrl	3.395343621
Tro	3.394861263
Tspan8	3.394254511
Shroom2	3.393618973
Rtn4rl2	3.39346576
Fign	3.392508513
2810030D12Rik	3.392508513
Atp9a	3.390753419
Id1	3.390018056
Fam124a	3.38928155
Rab27b	3.388658025
Hoxa5	3.387612055
NA	3.385528788
Nos3	3.384776771
Muc13	3.383840752
4930598N05Rik	3.378033312
Fam178b	3.378025991
Zfp114	3.378025991
Gm45102	3.378025991
Clic5	3.377831407
Akap5	3.377095049
Pawr	3.376464755
Batf2	3.376178137
4930578C19Rik	3.375406346
Gm14597	3.373377386
Vstm5	3.373374912
Bmp4	3.371608511
Myom1	3.371375909
Upp2	3.371370649
Fgf1	3.370333709
Slc16a12	3.369550256
Rnf144b	3.367905547
Prkd1	3.367590853
Nrep	3.367395511
Cadps2	3.367041072
5730409E04Rik	3.36679561
Gm39465	3.366347845
Tmod2	3.365831484
Synm	3.365398463
Zfp423	3.363649314
B3galt1	3.363646312
Nes	3.361607679
Fignl2	3.361521372
Gm38299	3.359295338
Foxa1	3.357532486
Pcdh20	3.356726258
Popdc3	3.354574412
Gm16104	3.354574412
Aqp5	3.353336095
Slc9a3r2	3.353197967
Mmrn2	3.35190536
Gm45114	3.351192832
Sh3tc2	3.350902013
Ttll7	3.349570676
Anxa3	3.349436611
Epm2a	3.348293576
Foxf1	3.34436871
Cd36	3.344008869
Pde3a	3.343745775
Rtkn2	3.343264608
Gjc1	3.342059585
Ephb4	3.340495138
Btbd3	3.336368956
S100a1	3.33609356
Copz2	3.336069637
Nox1	3.336067388
Gas2l1	3.333258404
Ltbp1	3.333135093
Rtl8b	3.332287245
Kif21a	3.330735127
Gm4804	3.330730713
Gm12993	3.330728795
Casq1	3.330726271
Ror2	3.330726271
Psg17	3.330720382
Gm25571	3.330720382
Gm8705	3.330720382
4933425M03Rik	3.330720382
Gm18066	3.330720382
Slc2a2	3.330712703
Gm15736	3.330712703
Gm16045	3.330712703
4930518C09Rik	3.330712703
Vmn2r-ps132	3.330712703
Gm26708	3.330712703
Gm43266	3.330712703
Gm47237	3.330712703
Gm35288	3.330712703
Tspan7	3.329206926
Ncald	3.329025844
Tceal8	3.328481056
Iigp1	3.324251571
Ndufa4l2	3.323254022
Ccdc85a	3.323182152
Clu	3.323000566
Wscd1	3.322748291
4933415A04Rik	3.321687401
Disp2	3.321637108
Arhgap28	3.32108761
Sox11	3.320398226
Pir	3.32028761
Spin4	3.31973719
Sox7	3.318547467
Mdga1	3.317555786
Gm37364	3.316927559
Efna1	3.313494982
Peg3	3.312588218
Fhod3	3.312582298
4921513I03Rik	3.312582298
Pdgfd	3.312290973
Rerg	3.309202342
Adamtsl3	3.308368383
Rilpl1	3.307529144
Tcim	3.304961851
Rassf8	3.303239032
Pcdhb8	3.302988412
Gxylt2	3.302306565
Bean1	3.301580013
Ltb4r2	3.301580013
Gm26859	3.301580013
Stmn2	3.30135318
Nr2f1	3.299802656
Scn3b	3.298661071
Tmeff1	3.29601622
Pcdh18	3.295995847
1500009L16Rik	3.294203828
A930004D18Rik	3.292598547
Ntn1	3.292560577
Tead1	3.292035841
Adgrf5	3.291007674
Rtp3	3.290132443
Slc6a14	3.290091019
Dlc1	3.289674977
Thsd7a	3.289577153
Adgrg6	3.288845463
Ptprb	3.28868086
Arhgap29	3.288291731
Rnd2	3.288231096
Cyyr1	3.287657302
Clec1b	3.287009103
Id4	3.286787508
Gm38065	3.286787508
Prdm16	3.286689965
Olfr56	3.286143544
Pcdhb13	3.285644051
Pcdhb7	3.285251496
Ldb2	3.284701163
Eid2	3.281822856
Hspd1-ps4	3.281820767
Adamts4	3.281818297
Lpar3	3.281818297
Hist1h2ah	3.281810892
9530051G07Rik	3.281810892
Gm26138	3.281810892
Sparc	3.281271559
Gm2415	3.280403026
Selenom	3.279133628
Mpp2	3.278895711
Evc2	3.278611707
Gm5069	3.278264811
Npr3	3.27744327
Gm44669	3.277292046
Gna14	3.276189877
Parvb	3.275295858
Aplnr	3.274924379
Armcx1	3.272702507
Gm44220	3.272671388
Palmd	3.272471931
Zfp791	3.271837215
Acer2	3.271466911
Mecom	3.270630896
Porcn	3.268193142
Arhgap20os	3.267538439
Fam129b	3.266610327
Snhg11	3.265142079
Itpripl2	3.26369422
Scrn1	3.262964305
Pcdhb6	3.262560512
Gm13387	3.26239329
Pcdh12	3.262102996
Zfp111	3.260435049
Sulf1	3.260184464
Lims2	3.259884489
Ier3	3.258522847
2610203C22Rik	3.256735839
Gm12762	3.256723656
Mir7044	3.256723656
Ngb	3.256712194
Mesp2	3.256712194
Mlip	3.256712194
Stmnd1	3.256712194
Dppa2	3.256712194
Ntf5	3.256712194
4933440J02Rik	3.256712194
Hoxa3	3.256064292
Acy3	3.254563096
Crip2	3.254304779
Pde5a	3.254063924
Tek	3.252915874
Lbx2	3.252730766
Spry4	3.252525059
Ddr2	3.251913972
Map1b	3.251488938
Arhgef26	3.250999715
Zfp449	3.250564558
Reep1	3.250419372
Fermt2	3.247929153
Dhh	3.246904344
Gm16052	3.245840168
Cdr2l	3.245325423
BC039771	3.244020134
Gm45714	3.244020134
Zkscan7	3.244020134
Bvht	3.24358387
Edn3	3.243270138
Bmp6	3.242822675
Scel	3.242765274
Zfp105	3.242296966
Tns1	3.24122853
Dchs1	3.241020656
Arhgef15	3.240909637
Sorbs3	3.239617602
Lipg	3.238037719
Tmem98	3.237627845
Gm10687	3.237339568
Nrcam	3.235872253
Rorb	3.235872253
Spef1	3.235673965
Pcdhb19	3.235486577
Fmo1	3.233566276
Eml1	3.232733851
Gm47398	3.231194857
C230035I16Rik	3.231184929
Prex2	3.23110648
Gata6	3.230795815
Pcdhb11	3.22968288
1700020L24Rik	3.228744688
Gm48565	3.227973263
Rab34	3.226507361
08-Mar	3.22649629
Mxra7	3.225482914
4933431E20Rik	3.223813932
Ecscr	3.223772477
Glp1r	3.221009186
Tgfb1i1	3.220438927
Ttc26	3.22030939
Gm16140	3.21825522
B9d1os	3.218249616
Gm37652	3.218249616
Tcaf1	3.216341635
Spats2	3.215966989
Epn2	3.215044363
Rgs4	3.214710001
Hpcal4	3.212900426
Tox3	3.211991435
Scamp1	3.211464538
Casp12	3.210867089
Kcnj5	3.210432399
Amotl2	3.208022297
Apol9b	3.207583299
Arfgef3	3.207220603
Ifi44	3.207002179
Rgs6	3.205452443
Gm7489	3.205197255
Ramp2	3.204419817
Rxfp4	3.201446191
Gm16192	3.196937791
Ptprg	3.196174186
Gm28523	3.195506075
Pls3	3.192033683
Pde10a	3.192025663
Gm37783	3.187862886
Gm3364	3.187608382
Afap1l1	3.187268268
Myo1b	3.186173689
Gm14221	3.185998791
Zfp651	3.184657583
Prickle2	3.181614964
Prickle1	3.181277464
Heph	3.181123705
Frk	3.178730927
9330158H04Rik	3.178728112
Nlrp6	3.178726187
Tmem151b	3.178723636
Gm10297	3.178723636
Actn3	3.17871764
Myocd	3.17871764
Vps37d	3.17871764
Vmn1r4	3.17871764
Gm24173	3.17871764
Gm35657	3.17871764
Mmp15	3.177443625
Dtna	3.177063052
Pam	3.176212548
Serpinh1	3.174996739
Phactr2	3.174602635
Tjp1	3.173356844
Ntn4	3.17291264
Pcdh17	3.171526818
Gm8696	3.171077141
Htr2a	3.169797161
Cryab	3.169675835
Paqr4	3.169545298
Uaca	3.166812846
Cdc42ep1	3.166187529
Postn	3.165844559
Procr	3.164081801
Armcx4	3.16365
Tns2	3.163614441
Sema3e	3.163136208
Epor	3.162608498
Fkbp9	3.1624862
Sspn	3.162086595
Crym	3.160805757
Fam189a2	3.16047298
Eng	3.160391372
Ptpru	3.158672957
Cxcl12	3.156340321
Adgra3	3.155470594
B4galt4	3.153989082
Ltbp2	3.153501566
Akap2	3.152438388
Gstt3	3.150986989
Gm44418	3.149284847
Rhoc	3.147673201
Tnfsf10	3.147240017
2310030G06Rik	3.146302257
Pkp4	3.145765594
Cttnbp2nl	3.145597311
Nr5a2	3.145345766
Atp6v0e2	3.14490452
Gm13889	3.14410012
Sh3bgrl2	3.143796048
A330009N23Rik	3.142372865
C230034O21Rik	3.141831342
Prkg1	3.140423396
Magi1	3.139512417
Zfp982	3.13808513
Gm24056	3.138079493
Gm10513	3.138079493
Gm21112	3.138079493
F11r	3.136581105
Jup	3.135362054
Bcl6b	3.134852522
Nkd1	3.134332163
Ly6c1	3.133761538
Runx1t1	3.133582242
Hoxa7	3.133134405
Esm1	3.133020014
Cd93	3.131653614
Nckap1	3.130599755
Clec1a	3.12991469
Emp2	3.129248429
Fzd4	3.128318946
4930556M19Rik	3.128242646
Arhgef17	3.128039427
2510009E07Rik	3.127304527
Col8a1	3.124285126
Snph	3.124277515
Wfdc6b	3.12426997
6330403L08Rik	3.12302309
Rai2	3.122100398
Phf11d	3.121720811
Tmem221	3.121640695
Lzts2	3.12022074
Pllp	3.120149926
Acvrl1	3.120049807
Kit	3.120027688
Plxna4	3.118674481
Cnksr1	3.117326637
Sdk2	3.117326637
Ocln	3.116605686
Myh11	3.116216248
4731419I09Rik	3.115900125
Grb10	3.115608019
Mpzl1	3.114435978
Bcam	3.113223288
Gm13028	3.113135495
Tie1	3.113065678
Dmtn	3.112501083
Lrrc32	3.112231889
Mcam	3.11201274
Adgrl3	3.111149572
Daam2	3.110989576
Sh3d19	3.108405291
Kcnq4	3.108340349
Tctn2	3.107540722
Sema3a	3.107475041
Tmem205	3.10615671
Plce1	3.105907329
Meis2	3.105673704
Pdpn	3.105669152
Macc1	3.105664382
Spats2l	3.104982108
Irx2	3.103961002
10-Sep	3.103741755
Ackr4	3.102098419
Lrch2	3.101251574
Gucy1a1	3.100803783
Hspb1	3.100364023
Tril	3.10000402
Megf6	3.099433032
Ctnnd1	3.098500807
Gata2	3.097939164
Nphp1	3.096269121
Slfn5os	3.096268902
F3	3.096266988
Gm26674	3.096266988
Pon1	3.09626509
Gm19461	3.096263228
Sstr1	3.096259437
Ptger3	3.096259437
Gm42841	3.096259437
Vtn	3.089727369
Fst	3.089724466
Tmem47	3.08928485
Plat	3.089018791
Ryk	3.088539222
Podxl	3.087850555
B3gnt6	3.086808052
Flt1	3.0836113
Smo	3.08140285
Phactr1	3.081290665
Sox17	3.080981558
9230104L09Rik	3.080648519
Klhl5	3.079414001
Gm18942	3.079194328
Phlda3	3.078955645
Thsd1	3.078873245
Pltp	3.078517894
Fat4	3.077668166
Hecw2	3.076430072
Trpv4	3.075923017
Gas6	3.075179317
Nudt12	3.074896656
Rbfox2	3.073754699
Dusp14	3.071814589
Fnbp1l	3.0712205
Map3k20	3.070597636
Kitl	3.070414082
Fgfr2	3.069871136
Itga1	3.068586092
Arhgef28	3.067702263
Zan	3.067700334
Gm37931	3.067694167
Fam241b	3.067686588
2410004I01Rik	3.067686588
Gm43130	3.067686588
Ehd2	3.067517552
Mylk	3.066937673
Chst2	3.066780723
Bmpr2	3.066255963
Pcdhga4	3.063912889
Serpinb2	3.063254354
Rasip1	3.062692234
Lrfn3	3.062445068
9430037G07Rik	3.059427643
Fads3	3.058524582
Me1	3.057171968
Tgfa	3.055770665
Shc2	3.053190847
Bok	3.053190847
Klk10	3.053190847
Krt13	3.053190847
Espnl	3.053190847
Gm44700	3.053190847
Ece1	3.052824356
Nfib	3.051299421
Neurl1a	3.050625658
Ctgf	3.0493251
Cebpd	3.048015829
Tcte2	3.044942342
Tfcp2l1	3.044431459
Erc2	3.044422957
Foxo6	3.044422957
Krt4	3.044422957
Mfsd4b3	3.044422957
Esam	3.043862474
Plekhg5	3.043652279
1700109K24Rik	3.043076531
Ttc30b	3.042649951
Fstl1	3.042531596
Ccdc85c	3.041556529
Dpf3	3.041225449
A4galt	3.040535082
Luzp1	3.040448111
Arhgef12	3.040299917
Fam71a	3.039569143
Dmwd	3.039531827
Gm7694	3.039183895
Gm26703	3.038547914
Lrrc49	3.037319222
Gulp1	3.036778062
Nr2f2	3.036033027
Cmtm8	3.035687801
Syt7	3.035236955
Reps2	3.035081873
Trim69	3.034340002
Mir1968	3.034336743
Pdzd2	3.032336519
Npr1	3.031565152
Erbb2	3.031473614
Scube1	3.031325827
Slco2a1	3.029912413
Galnt18	3.029860332
Phldb2	3.02863283
Apln	3.028118755
Slc16a9	3.025622075
Gm44095	3.025108086
Cd9	3.024393526
Gm9869	3.02375472
Pard6g	3.023674218
Eda2r	3.0221036
Ankrd29	3.019807003
Palld	3.019682161
Cyr61	3.018479354
Lysmd2	3.018408082
Slc18b1	3.018369789
Tspan9	3.0181464
Ptgis	3.016004274
Prrg1	3.015724418
Ptgfrn	3.013703466
Mpp3	3.012900574
Slc16a11	3.012722955
Tmem204	3.011583239
Ccnjl	3.010629691
Hoxb5	3.010593699
Bcar1	3.010515923
Mmp28	3.009167562
Thbd	3.008938314
Exph5	3.008808071
Robo3	3.008806899
Sgsm1	3.008805932
Gm15737	3.008805932
Plekhd1	3.008800666
Gm16243	3.008800666
Gm14211	3.008799159
Mir7211	3.008796847
Gm43913	3.008796847
Fgf22	3.008793045
Ajap1	3.008793045
Lypd3	3.008793045
Gm4640	3.008793045
Arhgef5	3.008231146
Sash1	3.008151737
Tspan4	3.006622544
AI661453	3.00417616
Hspa12b	3.003789722
Tbx5	3.00239341
Wisp1	3.002112183
Plscr1	2.999083827
Ghr	2.99889213
Mfap2	2.998788591
Gm39822	2.998752146
Plscr4	2.998724722
Gm44250	2.997970909
Rasgef1a	2.997407756
Tmem2	2.997346652
Jam3	2.997312878
Nova1	2.99693436
Megf8	2.994598088
Tmem246	2.994539607
Cdh5	2.993642106
Gm14210	2.992316007
Fgd5	2.99140635
Ston1	2.991395227
Mansc1	2.991311832
Kank2	2.990354169
Slc1a1	2.988302856
Nos1ap	2.987791858
Tns3	2.987720961
Nostrin	2.985265021
Ajuba	2.983934925
Ptprk	2.98353967
Tmem44	2.982227256
Robo4	2.981016002
Syt15	2.980876248
Cd151	2.980810219
9530026P05Rik	2.980378548
Fkbp1b	2.980047027
Zfp30	2.980047027
Fam124b	2.979664636
Hotairm1	2.979060768
Nhsl1	2.978548157
Arhgap32	2.978524208
Fsd1l	2.978435631
Zkscan2	2.978432223
Irx3	2.978427115
Fut10	2.97700704
Gm37521	2.976625306
Nova2	2.976560072
B130024G19Rik	2.97623913
Dusp3	2.975198897
Clic4	2.975152338
Tmem159	2.974809461
Zbtb46	2.97324025
Slc43a3	2.972837744
Rnf165	2.972277903
Pnmal2	2.972273398
Gm26545	2.972273398
Col4a2	2.972106078
Rasal2	2.971601199
Prx	2.971299986
St6galnac2	2.971288479
Lxn	2.970898955
Sgce	2.970709877
Ppm1f	2.970545635
Sema3g	2.969783413
Cpne8	2.969345398
Rpl30-ps2	2.968164949
Phf24	2.968161305
Adcy4	2.968092457
Gm16046	2.96708129
Thrsp	2.966576627
Slc24a4	2.966476129
Col15a1	2.966406603
Dusp23	2.965973739
Adam15	2.965792658
Chac1	2.964413261
Lifr	2.963715288
Slfn14	2.963002983
Gm3896	2.962998993
Gm26704	2.962998993
Gng8	2.962993299
9030622O22Rik	2.962993299
Gm38071	2.962993299
Gm33248	2.962993299
Bbs7	2.962013867
Mical2	2.961862335
Efemp2	2.961811492
Fhl1	2.961671506
Dok4	2.96005372
Csgalnact1	2.959340071
Mamld1	2.959228001
Mill2	2.958087336
Mgll	2.956564566
Hbegf	2.956342526
Gm28686	2.956334485
Kdelc2	2.955852079
Slc44a3	2.954765939
Il17rd	2.954634499
Tmtc1	2.954488828
Tinag	2.953662285
Gm46136	2.953662285
Ift43	2.95317425
Ankrd63	2.952668985
Scnn1g	2.951880826
Masp1	2.950703154
Skida1	2.950255804
Cobl	2.948547875
Prkar2b	2.948270488
Mapt	2.94785479
Gm44652	2.947406883
Ttpa	2.947405841
Krt18	2.947404869
Eef1a2	2.947392656
9030624G23Rik	2.947392656
Ttc30a2	2.947392656
A830052D11Rik	2.947392656
Slc2a10	2.946152626
Nhlrc1	2.945876608
Gm42899	2.944991816
Spp1	2.944883978
Gm37936	2.944267569
Gpr4	2.94318194
Nckap5	2.942831471
Nfia	2.94173136
Pxdn	2.941592784
Prkaa2	2.940983554
Gm43504	2.940574562
Gab1	2.940197623
Sftpd	2.939899057
Zcchc14	2.937888443
Tmtc2	2.937564636
Apold1	2.93745036
Zfp532	2.936430701
Cadm1	2.935996766
Stx1b	2.934807001
Col4a1	2.934802151
5033430I15Rik	2.934798812
Gm20661	2.934798812
Col4a4	2.931819524
Apol10b	2.931640735
Gm14066	2.931638904
Zfp641	2.929269314
Maged1	2.928941088
Syde1	2.928043573
Tmcc2	2.927415031
Itgb4	2.926695392
Caskin2	2.926618883
Papln	2.926343872
Gprc6a	2.926341267
Gm6420	2.926341267
Myzap	2.925696214
Fam81a	2.923075127
Arhgap42	2.922915124
Smad6	2.922631882
Zfp9	2.921891107
Pcdhb18	2.921698069
Aspa	2.921093143
Lamb2	2.921061706
Nos2	2.921031717
Dpysl3	2.921027411
Zfp13	2.919539558
Lama5	2.918699511
Efnb2	2.918072844
Pde9a	2.918001475
Evc	2.915699046
Fbxl7	2.915698493
Pcdhb4	2.915698287
Rd3	2.915696949
Olfr1033	2.915694559
Gm15809	2.915693434
Syt14	2.915687719
Dusp26	2.915687719
Rnf133	2.915687719
Gm12473	2.915687719
Slc24a3	2.914121686
Trim2	2.913395376
Cachd1	2.913098467
Sema6d	2.91238132
Arl4d	2.911999036
Morc4	2.911111329
Cyp4b1	2.911054289
Stard13	2.909780604
Sphk1	2.909269859
Emp1	2.907175995
Scn7a	2.907164008
Angpt1	2.906990481
2900026A02Rik	2.906947406
Il33	2.906596829
Gm44950	2.906238639
Smad9	2.906208981
Gm37977	2.906046808
Ptprm	2.905203111
Ctdspl	2.905153789
Cttn	2.90514024
Chrna7	2.904967686
Gm37643	2.904967686
Atp1b2	2.90455845
Gm1667	2.903623517
Pknox2	2.903100597
8430408G22Rik	2.902768269
Gja5	2.902307423
Ntrk2	2.899896782
Ica1	2.899877691
Tjp2	2.898947318
Ston2	2.897614033
Acacb	2.897165537
Amot	2.896684826
Mkrn3	2.896329297
Hoxb2	2.896324793
Gm15990	2.896324793
Gm26888	2.896324793
Arap3	2.896053498
Adgrl2	2.895447986
Cys1	2.89515079
Pde8b	2.892226684
Podxl2	2.891445968
Ttc16	2.891445968
Efnb1	2.890283401
Gm15050	2.889222847
Shroom3	2.888595662
Myo10	2.887960107
Sema3f	2.887548321
Zfp354a	2.886552225
Tspan6	2.886397252
Gm37606	2.883272686
Tfpi2	2.883270194
Adap2os	2.883270194
Gm4430	2.883270194
Chp2	2.883262488
Prtg	2.883262488
Gm13132	2.883262488
Gm17409	2.883262488
Gm37063	2.883262488
Gm43931	2.883262488
A230057D06Rik	2.883262488
Zfp704	2.882967859
Specc1	2.882464015
Sardh	2.882084883
Zfp580	2.881159658
Gstm1	2.880607956
Krt7	2.878386913
Dll4	2.878292767
Tmem56	2.876700554
Cdk18	2.875541156
4930486L24Rik	2.875257722
Npdc1	2.874127922
1700073E17Rik	2.873872597
Gm43923	2.871304671
Gm22595	2.871300997
Pdgfrb	2.869515074
Cldn34c1	2.867632663
Gm20056	2.866783996
Gm13886	2.866778275
Cep112it	2.866778275
Gm2366	2.866778275
Gm27030	2.866778275
Gm40117	2.866778275
Gm45746	2.866778275
Arhgap44	2.865184142
Mpped2	2.864991054
A430105I19Rik	2.864959339
Rin1	2.863314189
Selenop	2.862796486
Serpina3m	2.862706304
Nectin3	2.861958654
Gm5149	2.861250051
Tspan15	2.860979215
Fam13c	2.86087709
E030026E10Rik	2.860051693
Hacd1	2.859663885
Cdcp1	2.859662022
Trove2	2.858386767
Peli2	2.858155727
Dach1	2.857920103
Tsc22d1	2.856885362
Tmem200b	2.856803436
Pcdhb21	2.854893978
Gm43372	2.854893978
Asns	2.852641917
Adrb1	2.851003023
Vangl1	2.850973256
Amigo2	2.850625516
Majin	2.85010344
Gm24465	2.85010344
Ces2g	2.849934534
Ppfibp1	2.849208547
Sox13	2.848897322
Wwc2	2.8488297
Ptpn3	2.848512585
Tbx4	2.847969296
Dll1	2.847342682
Tbx3	2.84686606
Cttnbp2	2.845910684
Notch3	2.845789796
Gnai1	2.845645315
Kif13a	2.845561117
Mir1954	2.845303541
Gm32200	2.845303541
Agap1	2.844852617
C1qtnf2	2.843997396
Fkbp14	2.843807266
Ackr2	2.843718498
Arl6	2.843586619
Arhgap8	2.84338213
Ccdc68	2.842875293
Zfp521	2.842224909
Gm45663	2.841693098
Dab2ip	2.841670995
Scarf1	2.840688339
Marveld1	2.838642653
Ankrd33b	2.8374644
Hopx	2.837075723
Gm16063	2.836623246
Lsmem2	2.83477524
Antxr1	2.833699749
Ushbp1	2.833528366
Hmcn1	2.832922842
Nynrin	2.832228649
Ranbp17	2.831927529
Col5a2	2.831223876
Stox2	2.830867895
Fnip2	2.830663364
Etl4	2.829832856
Soga1	2.829296724
Nbea	2.826878305
Mcf2l	2.826687574
Ncam1	2.826641717
Sptb	2.826606624
BC028528	2.826069563
A730049H05Rik	2.825942691
Zik1	2.823776789
Zfpm2	2.823775452
Tmem178	2.823377189
Gpc4	2.822905393
Adamts9	2.822491157
Kazald1	2.822039379
Prr18	2.821799652
Arrdc4	2.821331428
B3gnt3	2.820188515
Fzd3	2.819712805
Cep112	2.81948421
Cybrd1	2.818946587
Tbc1d16	2.818739313
Cyp2j9	2.81814506
Stxbp6	2.816590887
Rusc2	2.816450414
Hap1	2.816164218
Tmem200a	2.816163301
Pcdhb22	2.816162987
Prdm8	2.816162369
Gpr27	2.816161574
Gata1	2.816161438
Mir497b	2.816159622
Nov	2.816158712
Dmkn	2.816157293
Pclo	2.816157293
Gm10419	2.816156221
Gm14387	2.816156221
Enpp6	2.8161547
Gm38285	2.8161547
Adra2b	2.81615236
Pcdhac1	2.81615236
Fmo3	2.816148477
F2	2.816148477
Gm11037	2.816148477
1700064H15Rik	2.816148477
Gm18733	2.816148477
Mir5124a	2.816148477
Gm16701	2.816148477
4930513N20Rik	2.816148477
Gm39464	2.816148477
Cdc42bpa	2.815777311
Sh3bp4	2.814934952
Neurl1b	2.813758276
App	2.813211658
Mycn	2.812781201
BC067074	2.812764334
Lgals2	2.812035614
Ppic	2.811527281
Cyp4a32	2.810088273
4930516B21Rik	2.809707645
Plxna2	2.808832215
Sncaip	2.808508739
Ttll11	2.807173165
Timp3	2.804895503
Pik3r3	2.804816454
Fam174b	2.804776119
Srxn1	2.803910168
Abca4	2.803221932
Gkap1	2.803100544
Sh3rf3	2.80235499
Sftpc	2.801875059
C530008M17Rik	2.801151503
Parp12	2.801042921
Mcc	2.801041464
Mtus1	2.799945993
Mpdz	2.799387653
04-Sep	2.799140122
Tnfsf12	2.797865207
Gnb4	2.797767318
Unc13b	2.79737844
Gm38211	2.796398503
Rab3c	2.795400719
Pitpnm3	2.795184656
Il17rc	2.793399293
Fam19a1	2.791708159
Cd34	2.790376607
Mark1	2.79016689
Usp46	2.788730137
Sgtb	2.786887297
AI429214	2.786413271
Tmem255b	2.78641005
Gm43205	2.78641005
Kcnk3	2.785533119
Magix	2.784714031
Arhgap23	2.784670764
Myo6	2.784617827
Clstn1	2.784440585
4933400F21Rik	2.783466569
Jag2	2.783323205
Ifit3b	2.782278364
Nt5dc2	2.781397559
Cyb5r3	2.779994284
Flt4	2.779911799
Vsig10	2.778196856
Epn3	2.778194076
Id3	2.777504247
Gm42544	2.776990471
Pcdhb20	2.776362271
Col5a1	2.775060418
Dennd2a	2.77434484
Fam181b	2.774343019
Cgn	2.774342766
Slc26a4	2.774334661
Cracr2b	2.774196747
Colgalt2	2.77391694
Osmr	2.773520226
Slit3	2.773237347
Nfatc4	2.773048756
Ppp1r26	2.771076157
Apbb2	2.770912482
Ank3	2.770269472
Ism1	2.768799506
Jag1	2.768668507
Col12a1	2.768426783
Ano1	2.768142024
Spire1	2.767802648
Cldn12	2.767389949
Grb14	2.76712594
Trim16	2.767036039
Egfl7	2.766754205
Lmod1	2.763692717
Gm27861	2.763690848
Nnmt	2.763685109
Shisa6	2.763685109
3110045C21Rik	2.763685109
B930082K07Rik	2.763685109
Gm45257	2.763685109
Zfp366	2.762650964
Cacnb3	2.76185276
Pcdhgc3	2.761215138
Ehd4	2.760963935
Pkd2	2.760852865
Limch1	2.760499366
St5	2.760005193
Bst1	2.759760951
Lama3	2.759734012
Inhbb	2.758828808
Agrn	2.758764047
Gng7	2.756036504
Pcdhgb2	2.755685547
Cpd	2.754978271
Stxbp1	2.754095458
Sgip1	2.754024433
2810407A14Rik	2.752965594
Bmp1	2.752830864
Ccdc85b	2.752428278
Syn3	2.752031772
Lmo7	2.751331341
Kank3	2.749721145
Pcdhga6	2.749654823
Ube2e2	2.749288462
Ptpn14	2.747885162
Ahr	2.747273165
C130012C08Rik	2.745774268
Gm10699	2.745767135
Gm43034	2.745767135
Nppa	2.745759351
Gm24950	2.745759351
Gm12706	2.745759351
Mir3097	2.745759351
Arhgap31	2.745427276
Shank3	2.744699041
Kcnq1	2.743862838
Pkp2	2.742996002
Rapgef3	2.742989912
Mettl24	2.742635176
Jph2	2.741524172
Speg	2.741522556
Rbms3	2.741398697
Snai2	2.741328885
Notch4	2.740487268
Cdkn2b	2.740381583
Fam71f2	2.739992001
Tmem88	2.739905929
Kiss1r	2.739197892
Daam1	2.738825601
Tln2	2.735838101
Vstm4	2.734990583
Ctla2b	2.734817219
Gm38036	2.734632553
Ttc21a	2.733948898
Ctif	2.733604645
Cspg4	2.733324132
Tead3	2.732835508
Hspb2	2.731270594
Myh1	2.731266083
Trim71	2.731266083
Slc5a12	2.730726623
Card10	2.730194345
Ltbr	2.730122227
Agtr1a	2.72928672
Itgb6	2.729030675
Fmnl2	2.729020649
Cd200	2.728378435
Fam13a	2.727396607
Atp6v1c2	2.725012921
Prkar1b	2.72383194
Gm20457	2.723051832
Lix1l	2.720336661
Plekhh2	2.719780042
A930036K24Rik	2.717756875
Zfp365	2.717153924
H1f0	2.716938065
Tmem95	2.716625385
Adgra2	2.716016464
Ifit3	2.715237164
Gabarapl1	2.714780996
Trim47	2.714173373
Gm43437	2.714064032
Eln	2.712906171
Hspa1a	2.712555917
Adamtsl2	2.711826829
Casc4	2.711477452
Ttc23	2.710349095
Gm14399	2.710326752
Rprml	2.709245655
Lrrc9	2.709243249
Gm29453	2.709243249
Gm29682	2.709243249
Gm9877	2.709241383
Gm4035	2.709241383
4933417G07Rik	2.709241383
Gm43794	2.709241383
Slc22a18	2.709237504
Has2	2.709237504
Gm44282	2.709237504
Pcsk5	2.705778909
Cdkl2	2.704579514
Lrfn4	2.703393848
Kifc3	2.702969917
Pmp22	2.702866784
Plekhg1	2.700519394
Spaca6	2.699383967
Ace3	2.698640177
Hdx	2.698595513
C1qtnf7	2.696865644
Gm6018	2.696860184
Bahcc1	2.696195361
Sptbn1	2.696008814
1700027J19Rik	2.695868229
5730596B20Rik	2.695308585
Eps8l2	2.694698764
Crim1	2.69453123
Gm17396	2.693300964
Gm15915	2.693300964
Cx3cl1	2.691512098
Ache	2.691236316
Akap6	2.690629493
Gm26495	2.690629493
Sema6b	2.689474142
Fam171a2	2.688408539
Tfpi	2.688337814
Bpifa1	2.688098238
Gpx7	2.687839608
Fibin	2.687535811
Akap1	2.686882793
Cftr	2.686876623
Cmtm2b	2.686872121
Pld6	2.686872121
Apon	2.686872121
Mecomos	2.686872121
Gm48741	2.686872121
Ppp1r9a	2.68613681
Stmn1	2.685706518
Pdzd7	2.684917771
Pea15a	2.684701751
Oaz2	2.684198778
Ly6a	2.684191208
Tmem136	2.684117867
Stard8	2.682275839
Pomgnt2	2.681998055
Asxl3	2.681228969
Adamts12	2.67865655
Fzd8	2.676599098
Glis3	2.674646185
Lima1	2.673622265
Sparcl1	2.673584085
C2cd2	2.673080917
Mapk3	2.67293657
Fam135a	2.672581505
9430064I24Rik	2.671772217
Mat1a	2.671758993
Olfr267	2.671758993
Plpp7	2.671758993
Gm22073	2.671758993
Gm11496	2.671758993
Gm23350	2.671758993
Gm10039	2.671758993
Ctnna1	2.671754177
Myo5b	2.670848452
Gm9917	2.668671889
Gfod2	2.668105298
Mertk	2.66567265
Slc6a8	2.665001867
Cxcl13	2.664156623
Csmd1	2.664156623
Gm37956	2.664156623
Cdk14	2.663761174
Rbpms2	2.663071068
Fmo2	2.661733786
9530082P21Rik	2.659932515
Vat1	2.659636716
Ccdc184	2.658622852
Sall2	2.658363254
Plscr3	2.65799617
Nexmif	2.657898058
Sema6a	2.657729066
Foxf2	2.657512134
Ecm1	2.656896713
AA986860	2.656506292
Arsj	2.656504582
Pcbp3	2.656295827
Nipa1	2.654972725
Stc1	2.653892361
Gm15541	2.652666634
A830082K12Rik	2.652662723
Gm44531	2.652659915
Kbtbd13	2.652654167
Gm12122	2.652654167
Ranbp2-ps1	2.652654167
Gm37446	2.652654167
Zswim5	2.651047484
Dstn	2.6510072
Gamt	2.650355011
Cabp1	2.649264331
Gm45437	2.64881315
Rspo3	2.648811921
Has1	2.648216166
Schip1	2.647848093
Cxcl14	2.647767723
Tshz2	2.646234283
Bcl2l2	2.645962503
Clec9a	2.645357783
Adcy2	2.644775299
Cux2	2.643522572
Aatk	2.642556676
Pamr1	2.641076293
Gng12	2.640685662
Fmo4	2.639574337
Spock2	2.639504774
Itga3	2.63935991
P4ha2	2.639096499
Rgl3	2.637194094
Gm47197	2.636836513
Col18a1	2.635766338
Hspa12a	2.635594447
Exoc3l4	2.635589437
Cdh2	2.634994042
Gna11	2.634919967
Pcdhb14	2.634744071
Rasl10a	2.634129156
Rcan1	2.633664749
B4galt2	2.633298494
Nol3	2.633296505
Gm3267	2.633296505
BB365896	2.633292791
Gm45075	2.633292791
P3h4	2.631906844
Tlr3	2.631682674
Nr2f6	2.631465699
Pcdh1	2.628440704
Gm43814	2.627719246
Gm21816	2.627712849
Gm42528	2.626083959
Ace	2.62603017
Pak4	2.625724122
Gm44414	2.625477784
Kdr	2.623820631
Izumo1	2.623517501
Gm10030	2.62351367
Ltbp4	2.623081607
Pcdhb16	2.621464145
Snx7	2.621252999
Itga5	2.620373954
Ripk4	2.618860592
Nlgn2	2.618721161
Ablim3	2.618553071
6430548M08Rik	2.61848857
Frmd4a	2.618450706
Gm37297	2.617617385
Tekt5	2.617616487
Stom	2.617112527
Myo1d	2.6168943
Macrod2	2.616489945
Ptk2	2.616184973
Mtcl1	2.615732629
Gm38177	2.615465905
Rps4l	2.615145691
Grhl2	2.614528648
Tox2	2.614194439
Pter	2.61263013
Grtp1	2.612389998
Cyp7b1	2.612147028
Msx1	2.611605342
Il7	2.610258718
Bgn	2.609820363
Eva1b	2.609715078
Matn4	2.609710518
Fkbp1a	2.609271186
Ccdc120	2.608719512
Slc2a13	2.60827265
Rgs12	2.60786785
Nkain4	2.607445903
Src	2.606373132
Ptch2	2.606369686
Dlg5	2.605990212
Iqsec2	2.605288764
Lrrc8b	2.604868406
Epha4	2.604755689
Zfp976	2.603968953
B230118H07Rik	2.603967261
Glt28d2	2.602334431
Ptgfr	2.601763477
Smco4	2.601592061
Arhgef16	2.60126535
Gm30382	2.601114628
Vsig2	2.600647786
Bik	2.599104876
Plod2	2.59889924
Srgap1	2.598231044
Sorbs1	2.597577182
Rtl8c	2.597554685
Plcb1	2.594133516
Lrp5	2.593776555
Unc5b	2.593774278
A930024N18Rik	2.593770495
Lrrc36	2.593769687
Gm14322	2.593769546
Gstm7	2.593767533
9230110C19Rik	2.593767533
Gm15419	2.593767533
Tchh	2.593767044
Il17d	2.593765639
Gm26801	2.593765639
Gm43921	2.593765639
Lrrc8e	2.593764571
2810430I11Rik	2.593764571
Gm7628	2.593763046
Cdh6	2.593760683
Gsta2	2.593760683
4930488B22Rik	2.593760683
Gm37855	2.593760683
Gm43012	2.593760683
Abcg4	2.593756731
Larp6	2.593756731
Fam110c	2.593756731
Birc7	2.593756731
Gm6430	2.593756731
4930404H24Rik	2.593756731
Gm15352	2.593756731
Gm18981	2.593756731
2310040G24Rik	2.593756731
Gm42640	2.593756731
Gm20560	2.593756731
Fam57a	2.592383975
Slc44a1	2.591735505
Nptx1	2.590708679
Irs1	2.590148692
3222401L13Rik	2.590069719
Olfr1372-ps1	2.589140248
Car4	2.588974287
Glis2	2.588639376
Nrp1	2.587640334
Lrat	2.58719414
Cpeb1	2.586884635
Cpne2	2.58607823
Afap1l2	2.584404579
Plxna1	2.582651902
Ces2e	2.582275718
Gm37161	2.581698441
Afdn	2.581557542
Ppp1r3d	2.580352054
Arhgef40	2.579780849
Kank1	2.579557829
Wipi1	2.57940534
Ptges	2.579345052
[truncated: 18,433 more rows]
