# Supplementary material for: Cell‐Surface LAMP1 is a Senescence Marker in Aging and Idiopathic Pulmonary Fibrosis
Source: Aging Cell. 2025 Jun 22;24(9):e70141. doi: 10.1111/acel.70141 (PMC12419843; doi:10.1111/acel.70141)
Supplement: Supplementary file 3 — Appendix S3. [file ACEL-24-e70141-s007.csv]

Gene.name	log2FoldChange		Comparison of "Lamp1-depleted" to "Lamp1-enriched" in BLM-treated/fibrotic lungs. Ranked genes. Log2FC high = Lamp1-enriched BLM
Pcdhb20	9.916838292
B3galnt1	8.867563672
Gm2830	8.804951915
Gm44417	8.804951915
Lrrc3b	8.739499062
Cthrc1	8.658110964
Gm26236	8.63211582
Gm16485	8.605643672
Cytl1	8.585465835
Rpl30-ps2	8.578676684
Ttc26	8.342609676
Otc	8.32649002
1700125H03Rik	8.32649002
Treml1	8.293700102
Gm13711	8.199484751
4933417O13Rik	8.136158795
Gm15902	7.948788446
Smim1	7.938219183
Rapgef3os2	7.861983421
3110035E14Rik	7.804952315
Syt13	7.793270474
Morc1	7.76961913
Ndn	7.757646434
Gm44416	7.696245669
Gm18942	7.645171277
Gm27415	7.61893962
Glod5	7.592222159
Cxxc4	7.578675562
Gm13179	7.578675562
Olfm2	7.565000558
Gm47197	7.565000558
Thbs4	7.523180167
BC037039	7.508966231
4833427F10Rik	7.480111207
Esr2	7.42060984
Gm43376	7.42060984
Esrrg	7.405342986
Gm1667	7.405342986
A930036K24Rik	7.389912846
Lipt2	7.342606816
Gm15575	7.342606816
Gm44418	7.342606816
Gm42067	7.260144044
Gm24461	7.208304694
Zkscan7	7.208304694
Gm27028	7.20253051
Gm14018	7.190602543
D930036K23Rik	7.154532976
Crispld1	7.09867923
Gm15988	7.060204711
Pcdhb2	7.040575709
Gm7489	7.020675949
Gm16052	7.000497858
Corin	6.980033539
Gm16140	6.980033539
Mir28c	6.980033539
Gm28730	6.938212905
Tex35	6.916839013
Mir497b	6.916839013
Lsmem2	6.916839013
Itgbl1	6.895143692
Olfml1	6.895143692
Gm13713	6.895143692
Gm37736	6.895143692
Doc2b	6.850749044
Gm12272	6.850749044
Lalba	6.828028688
Pcdhb12	6.828028688
Sema5b	6.828028688
Gm13333	6.828028688
Gm26840	6.828028688
Gm45075	6.828028688
Mab21l1	6.804944784
Mir6398	6.804944784
Gm18660	6.804944784
Rab40b	6.78148551
Draxin	6.78148551
Gm30191	6.78148551
Gm15813	6.757638455
Gm27477	6.757638455
Gm27861	6.757638455
Gm44876	6.757638455
Gm35021	6.757638455
9330158H04Rik	6.734546616
Gm24173	6.733390583
Avpr1a	6.708728191
Bhlhe22	6.708728191
A730035I17Rik	6.708728191
Gm30694	6.708728191
Slc26a4	6.683636858
Frmpd1	6.683636858
Cnr1	6.683636858
Pard3bos3	6.683636858
Rasl10b	6.6581014
Cd59a	6.6581014
Gm15812	6.6581014
Tmem102	6.6581014
Gm30003	6.6581014
Gm44716	6.6581014
Maob	6.646534382
Gm609	6.63210581
Gm12926	6.63210581
Gm15533	6.63210581
5031415H12Rik	6.63210581
1700119H24Rik	6.63210581
Gm44830	6.63210581
Gm47175	6.63210581
Gm14376	6.605633202
3110080E11Rik	6.605633202
Pcdhb4	6.600422704
Hcn1	6.578665741
Scg3	6.578665741
Opcml	6.578665741
Gm10226	6.551184573
Zfp853	6.551184573
Mir335	6.523169747
Fam228a	6.523169747
B930082K07Rik	6.523169747
Gm28499	6.523169747
Macc1	6.494600125
Gm20695	6.494600125
Gm27030	6.494600125
Gm29682	6.494600125
Pacsin3	6.465453289
Gm24401	6.465453289
Cnn1	6.435705434
Gm13380	6.435705434
2900064F13Rik	6.435705434
A330076H08Rik	6.435705434
Sstr1	6.405331249
Gm25188	6.405331249
Tbx3os2	6.405331249
Gm17530	6.405331249
Gm42696	6.405331249
3110009M11Rik	6.405331249
Zfp469	6.374303793
Gm17105	6.374303793
Gm20416	6.374303793
Popdc3	6.342594346
Mlc1	6.342594346
Foxa2	6.342594346
Tmem72	6.342594346
Pcdh20	6.342594346
Fam83c	6.342594346
Gm8145	6.342594346
Gm43794	6.342594346
Ptprn2	6.310172254
Nkapl	6.310172254
Gm15809	6.310172254
Gm38344	6.310172254
Gm12987	6.277004745
Vmn2r-ps19	6.277004745
Gm22634	6.277004745
Gm42918	6.277004745
Gm48742	6.277004745
Enox1	6.243056736
Sec1	6.243056736
Rnf133	6.243056736
Pnmal2	6.243056736
Gm12102	6.243056736
Gm4804	6.243056736
Gm37894	6.243056736
4933417G07Rik	6.243056736
Gm44700	6.243056736
Wnt3a	6.208290607
Plcxd3	6.208290607
Klb	6.17266595
Svopl	6.17266595
S100b	6.17266595
4930556N13Rik	6.17266595
Khdc3	6.17266595
Gm37037	6.17266595
4930557B06Rik	6.17266595
4930553I21Rik	6.17266595
Cda	6.136139288
Snhg11	6.136139288
Rprml	6.136139288
Spdya	6.136139288
Ppfia2	6.136139288
Apol9a	6.136139288
Mir186	6.136139288
Foxs1	6.136139288
Cdh16	6.098663754
BC023105	6.098663754
Gm15949	6.098663754
4933427I22Rik	6.098663754
Gm26721	6.098663754
Gm45257	6.098663754
Gm45494	6.098663754
Gm10400	6.066348415
Irx5	6.060188733
Atp2c2	6.060188733
Frmpd3	6.060188733
Ppp1r2-ps4	6.060188733
Gm13579	6.060188733
Tepp	6.060188733
Gm37824	6.060188733
Gm43205	6.060188733
Gm43050	6.060188733
Gm36816	6.060188733
Gm2767	6.060188733
Mep1a	6.020659446
Rho	6.020659446
4930448D08Rik	6.020659446
Gm25183	6.020659446
Gm24959	6.020659446
Gm24878	6.020659446
Gm26138	6.020659446
Gm26801	6.020659446
Gm43804	6.020659446
Gm45457	6.020659446
Gm2981	6.020659446
Lgr6	5.980016487
Mir326	5.980016487
Gm10709	5.980016487
Gm23654	5.980016487
Gm12280	5.980016487
Gm5784	5.980016487
Gm23573	5.980016487
Gm22897	5.980016487
Gm15419	5.939501775
Wnt2	5.93819528
Ptgdr2	5.93819528
B9d1os	5.93819528
Tdgf1-ps2	5.93819528
Gm10855	5.93819528
Gm15618	5.93819528
Gm11653	5.93819528
Gm25596	5.93819528
Gm28821	5.93819528
Gm38169	5.93819528
2610012C04Rik	5.93819528
Gm37626	5.935610135
Ccdc152	5.923837458
Hhipl1	5.895125466
Spata9	5.895125466
Insm2	5.895125466
D130007C19Rik	5.895125466
Smok4a	5.895125466
Gm13886	5.895125466
4933431K23Rik	5.895125466
Gm15510	5.895125466
Zakit	5.895125466
Trim43a	5.895125466
Mir5106	5.895125466
Gm43953	5.895125466
Gm32352	5.895125466
Zp2	5.850730187
Gm23462	5.850730187
D430041D05Rik	5.850730187
Papolb	5.850730187
Gm15350	5.850730187
1700073E17Rik	5.850730187
Gm26158	5.850730187
Gm17158	5.850730187
Gm25035	5.850730187
Gm26684	5.850730187
Gm26911	5.850730187
Gm28320	5.850730187
Gm42639	5.850730187
Serpinb1b	5.804925265
Gm6055	5.804925265
Zfp600	5.804925265
Nup62cl	5.804925265
Prr16	5.804925265
Gm22370	5.804925265
Gm6276	5.804925265
Hspe1-ps5	5.804925265
Gm4969	5.804925265
Gm14547	5.804925265
Gm22320	5.804925265
Snord11	5.804925265
Gm4468	5.804925265
3830432H09Rik	5.804925265
A730089K16Rik	5.804925265
Gm43791	5.804925265
A630009H07Rik	5.804925265
4933405L10Rik	5.757618239
Pycr1	5.757618239
Wnt5b	5.757618239
Nodal	5.757618239
3830408C21Rik	5.757618239
Rpl10-ps6	5.757618239
Gm13688	5.757618239
Gm13830	5.757618239
E030013I19Rik	5.757618239
Recql5os1	5.757618239
Gm24465	5.757618239
4930448E22Rik	5.757618239
Gm38197	5.757618239
Gm42481	5.757618239
Gm43246	5.757618239
Gm45845	5.757618239
Lrriq3	5.70870724
Klf15	5.70870724
Slc6a20a	5.70870724
Gjb5	5.70870724
Gm9961	5.70870724
Gm25482	5.70870724
Serpina1d	5.70870724
Gm11451	5.70870724
Gm22520	5.70870724
2810468N07Rik	5.70870724
Cldn20	5.70870724
Gm25070	5.70870724
D030040B21Rik	5.70870724
Mir7655	5.70870724
Gm37613	5.70870724
Gm48805	5.70870724
Gm43594	5.702754874
Gm37977	5.684245447
Ajap1	5.658079674
Gm1123	5.658079674
Fam180a	5.658079674
Nrk	5.658079674
Gm10015	5.658079674
Gm10337	5.658079674
Gm25604	5.658079674
Gm25010	5.658079674
Gm21893	5.658079674
Gm19566	5.658079674
Gm43399	5.658079674
Gm43947	5.658079674
Gm44014	5.658079674
Gm45380	5.658079674
Gm48741	5.658079674
Gm43958	5.636953083
Shisa4	5.627289706
St6galnac5	5.605610655
Dupd1	5.605610655
Gm23941	5.605610655
Gm11745	5.605610655
Gm16049	5.605610655
Gm9064	5.605610655
Sec14l5	5.605610655
Gm20686	5.605610655
2810029C07Rik	5.605610655
4930444M15Rik	5.605610655
Mir7681	5.605610655
C130023A14Rik	5.605610655
Gm44366	5.605610655
Gm7039	5.605610655
Gm45047	5.605610655
Gm47481	5.605610655
Atp8b5	5.583060289
Rps6ka6	5.551161157
Bfsp1	5.551161157
Ssc4d	5.551161157
Lrrc17	5.551161157
Alkal2	5.551161157
Fam136b-ps	5.551161157
Gm24165	5.551161157
Gm23851	5.551161157
Gm12470	5.551161157
Sorbs2os	5.551161157
Gm28048	5.551161157
Gm29487	5.551161157
Gm28723	5.551161157
Gm16701	5.551161157
Gm38114	5.551161157
Gm37200	5.551161157
Gm37353	5.551161157
Gm43084	5.551161157
Gm19692	5.551161157
Gm39566	5.551161157
Gm45484	5.551161157
Gm43923	5.495584321
Tcaf3	5.494575787
Calr3	5.494575787
Tshr	5.494575787
Akr1c21	5.494575787
Gpr39	5.494575787
Ptn	5.494575787
Sobp	5.494575787
Gm24950	5.494575787
Gm1968	5.494575787
Gm25879	5.494575787
Gm11037	5.494575787
Gm15573	5.494575787
Gm11362	5.494575787
Gm12609	5.494575787
Gm12089	5.494575787
Gm24530	5.494575787
Gm25048	5.494575787
Gm23504	5.494575787
4930518C09Rik	5.494575787
Gm10825	5.494575787
Gm26555	5.494575787
1700061E17Rik	5.494575787
Gm37311	5.494575787
Gm38110	5.494575787
Gm4525	5.494575787
Gm43946	5.494575787
Gm45887	5.494575787
Gm14410	5.474228836
9430037G07Rik	5.441544599
Slc6a2	5.437983382
Scml2	5.435680113
Klhl10	5.435680113
Shh	5.435680113
Tram1l1	5.435680113
Gm9796	5.435680113
Gphb5	5.435680113
Gm12439	5.435680113
Gm16066	5.435680113
Gm13784	5.435680113
4930533B01Rik	5.435680113
Cep112os1	5.435680113
Gm15562	5.435680113
Sfta2	5.435680113
BB365896	5.435680113
4930578M01Rik	5.435680113
Gm20111	5.435680113
Gm29097	5.435680113
Gm4035	5.435680113
Gm38059	5.435680113
Gm37580	5.435680113
Gm43333	5.435680113
Gm43846	5.435680113
Gm44661	5.435680113
A230057D06Rik	5.435680113
A230057D06Rik	5.435680113
Gm32786	5.435680113
Ttc23l	5.374277424
Pkp1	5.374277424
D5Ertd615e	5.374277424
Ccdc89	5.374277424
Irs3	5.374277424
Mmp10	5.374277424
Gm10135	5.374277424
Slc17a7	5.374277424
Gm14393	5.374277424
Gm15565	5.374277424
Gm12418	5.374277424
Gm25970	5.374277424
Gm25225	5.374277424
Gm22611	5.374277424
Gm25413	5.374277424
Gm26573	5.374277424
A330032B11Rik	5.374277424
Gm29591	5.374277424
Gm43311	5.374277424
Gm44224	5.374277424
Gm44763	5.374277424
Gm45684	5.374277424
Gm45747	5.374277424
Zfp947	5.373906011
Gm29430	5.362318057
Tgfa	5.359427213
Etnk2	5.315012425
4930578I06Rik	5.310144763
Klhl38	5.310144763
Col9a2	5.310144763
Tmem74b	5.310144763
E230025N22Rik	5.310144763
Nme9	5.310144763
Gm11868	5.310144763
Tmem117	5.310144763
Gm10434	5.310144763
Usp46os1	5.310144763
Gm24440	5.310144763
Gm22843	5.310144763
Gm25037	5.310144763
Olfr91	5.310144763
Gm7507	5.310144763
Ranbp2-ps1	5.310144763
Gm10344	5.310144763
Gm37969	5.310144763
Gm38180	5.310144763
Gm44946	5.310144763
Gm45240	5.310144763
Gm32486	5.310144763
Car8	5.296890835
9330159F19Rik	5.243028043
Gast	5.243028043
Cnga4	5.243028043
Glis1	5.243028043
Dnph1	5.243028043
Grid1	5.243028043
Zfp786	5.243028043
Gm9899	5.243028043
Gm25410	5.243028043
Gm22073	5.243028043
Gm24893	5.243028043
Gm13165	5.243028043
Gm22485	5.243028043
Rab42	5.243028043
Gm16030	5.243028043
Gm20539	5.243028043
Gm25026	5.243028043
Gm25190	5.243028043
Gm25571	5.243028043
Gm4419	5.243028043
Mir6981	5.243028043
Gm37694	5.243028043
Gm37328	5.243028043
Gm37024	5.243028043
Gm42922	5.243028043
Gm5276	5.243028043
Gm43327	5.243028043
2900076G11Rik	5.243028043
Gm35876	5.243028043
Gm8703	5.243028043
Gm21112	5.243028043
Gm47062	5.243028043
Gm32688	5.243028043
4933422A05Rik	5.243028043
Pcdhb19	5.189504427
C79130	5.189481732
Ces2e	5.176325199
Zkscan4	5.176306362
Gm12703	5.158568797
Usp43	5.154095338
Bace2	5.120865985
Sox9	5.108561846
Chst7	5.091841582
Prss23	5.076411611
Zfp820	5.073482166
Apcdd1	5.060631753
Gm15381	5.051978385
Rab34	5.017935841
Cyp4a32	4.993084759
A930015D03Rik	4.993084759
Ackr3	4.990403563
Ido1	4.985565568
Gm22637	4.977977881
Hoxa2	4.974960767
Zfp108	4.970379212
Chrm2	4.959599517
Stc1	4.955031296
Slc2a10	4.934840623
Pcdh7	4.933669041
Ptgfr	4.931684272
Bdnf	4.915916969
Calcrl	4.906767176
Arhgap20os	4.899990106
Gm23183	4.899975438
Mkrn3	4.867553985
Gm11659	4.867553985
Slc1a1	4.851080654
Mal	4.833577579
Mmp16	4.809024189
Tcaf2	4.806178429
Majin	4.800439836
Vstm5	4.791841628
Adgrl4	4.786717753
Tmem200b	4.783176792
Gm26606	4.783161854
Clca3a1	4.773776987
F2rl3	4.765674436
Batf2	4.733078233
Gm42683	4.730050543
Eqtn	4.711903203
Jam2	4.702903596
Cyp26b1	4.698173026
Gm12506	4.693524681
Gm19653	4.693524681
Gm45532	4.680278512
Bean1	4.674909009
Gm40639	4.674909009
Sema3c	4.661055204
Gm26859	4.63694117
Gm28686	4.617575849
Gm6525	4.617575849
Gm9930	4.597947047
Clec14a	4.591349182
Gna14	4.589871785
Lepr	4.581687762
Lyve1	4.580619873
2610203C20Rik	4.578068076
Gm22595	4.578062946
Gm42940	4.578047492
Gm44414	4.557885119
Ces2b	4.557869613
Zfp93	4.551101122
Scara3	4.54768938
Fam57b	4.537432231
Gm42568	4.537405512
Gm37606	4.537405512
Gm37674	4.530539869
Gm15050	4.527079151
Gm4951	4.519289236
Tcf23	4.519285576
Gm14097	4.516646953
Gm13062	4.516646953
Gm6634	4.509681334
Gm43504	4.507687725
Bmp4	4.499466426
Cav2	4.492985168
Gm44652	4.459805596
Npr3	4.457446018
Lgi3	4.452532396
Zfp354b	4.452516614
Tmem47	4.429449602
Gm43914	4.426069669
Ifi44	4.418137244
Kcne4	4.408122489
Spats2l	4.401374983
Cd36	4.372882164
Pdgfd	4.371969388
Rnf148	4.362318791
Gm11575	4.362318791
Cyp8b1	4.35651366
Gm47079	4.350660955
Gm38001	4.346743304
Gpr182	4.343990978
Ppbp	4.343676399
Lpin3	4.338859812
1700066B19Rik	4.338859812
Gm15612	4.338859812
A930005N03Rik	4.338859812
Gm17501	4.315013064
Gm42635	4.315013064
Gja4	4.305347523
A730049H05Rik	4.302964383
Gm28523	4.298914933
Gm26672	4.297450691
Fgd1	4.295673514
P3h4	4.294862051
Csrp2	4.294460173
Efs	4.29076551
1110017D15Rik	4.29076551
Gm16016	4.29076551
Gm42840	4.29076551
Grp	4.284260726
Pcdhb6	4.278503442
Gng11	4.276700918
Aox1	4.275429578
Nipal2	4.274993157
Cyp2j9	4.272336994
Lrrc9	4.266103447
Ddit4l	4.266103447
Gm39464	4.266103447
Dnah2os	4.259899938
Atp8b1	4.251367405
Syt15	4.245739916
Gm15418	4.241028829
Gm15530	4.235967485
Tox3	4.230583927
Kcnh1	4.228538465
B9d1	4.228325843
Loxl2	4.224572711
Gm37205	4.215501847
Icam5	4.215493799
Edn1	4.210391148
Tspan7	4.210267137
Scube1	4.20632195
Fat4	4.205194908
Prdm8	4.189498654
Gpat2	4.189482133
Gm28323	4.189482133
C230034O21Rik	4.185758126
Gm3848	4.184252634
4930555A03Rik	4.184252634
Itga1	4.184029654
Gm42892	4.181206604
Rd3	4.18073388
Foxf1	4.179227059
Zfp979	4.178819404
Myct1	4.163494399
Hdx	4.158817175
Aplnr	4.158080246
Pard3bos1	4.149614137
Ocln	4.143882885
Fkbp11	4.136042847
Gm8752	4.136042847
Gm20753	4.136042847
Cngb1	4.130614864
Syn3	4.129246412
Gm47266	4.126968202
Tnni1	4.122384621
Gm6096	4.117802823
Gjc1	4.116500849
Ntrk2	4.115364238
Nlrp5-ps	4.113206351
Hapln1	4.108578854
Gm15892	4.108562095
Gm15849	4.108562095
Scn3b	4.099588495
2610203C22Rik	4.099313899
Car14	4.095217486
Gm26936	4.094639696
Heph	4.091848893
Gm43795	4.091845431
Cyyr1	4.089455972
Vegfc	4.088957808
Pcp4l1	4.088028616
Hpgd	4.086761315
Gm27042	4.080564544
Mir10a	4.080547724
Lrrc8dos	4.080547724
4932702P03Rik	4.080547724
Gm22079	4.080547724
Wfdc1	4.078223312
Gp6	4.077430861
Pcdhb15	4.075853071
Adamts1	4.074106364
C030013C21Rik	4.066350718
Cav1	4.065593828
Pcdhb21	4.063504371
Gm38177	4.061586989
Tnfsf10	4.054856852
Gm39822	4.052010678
Fbxl16	4.051995459
Parvaos	4.051978546
NA	4.051978546
Gm43505	4.051978546
NA	4.049383667
Ces2g	4.048160586
4930447A16Rik	4.042350831
Htr2a	4.0411469
Gm43507	4.03618729
Gm45074	4.030870437
Scn7a	4.029286394
Pcdhb10	4.028735611
9330182L06Rik	4.022854715
Gm16596	4.022854715
Gm6746	4.022832161
Gm3896	4.022832161
Gm8292	4.022832161
Ldb2	4.020414698
Grik2	4.016958484
Vwf	4.015564675
Msx1	4.011780639
Ptprb	4.005912398
Kit	4.005122531
Rarres1	4.003091522
Gm3355	4.003091522
Hyal2	4.002207041
Gxylt2	3.999271294
Kl	3.997401094
Sox7	3.997054463
Gm44950	3.993115651
Gm26703	3.993114882
Gm12941	3.993084798
Gm17219	3.993084798
Mir1954	3.993084798
Gm45885	3.993084798
Fam124b	3.98973533
Upp1	3.98935796
Adgrf5	3.988586053
Gja5	3.985971756
Dact1	3.983053831
Acer2	3.982430816
Mettl24	3.981799107
Sfrp1	3.978010357
Emp1	3.976644461
Glb1l3	3.972929645
Aqp1	3.964984733
Chp2	3.962711124
Hspb2	3.962711124
Rep15	3.962711124
Slitrk6	3.962711124
Gm6969	3.962711124
Gm42603	3.959668936
Samd5	3.955645123
Zfp423	3.951186327
Gm42975	3.947298323
Ltbp1	3.945758431
Pamr1	3.937970466
Prex2	3.929740854
Nr5a2	3.928575278
Pcdhb7	3.928575278
Higd1b	3.921214767
Dhh	3.920604789
Samd12	3.920506263
Fam198b	3.913803847
Rab27b	3.911230371
Mir496b	3.899975333
Lhx6	3.894059901
D830026I12Rik	3.89010872
Pcdhb13	3.889277496
Gm42898	3.886198931
Kdelc2	3.884844156
Gm13362	3.883873089
Plvap	3.882379392
Nsg1	3.881168966
Gm37788	3.879827499
Plscr2	3.878478405
2900018N21Rik	3.875753628
Rassf9	3.874462815
Mill2	3.874402292
Tubb1	3.870208285
Hoxa5	3.867832214
BC039771	3.867576968
Gm37314	3.867571314
Gm43569	3.867571314
Hsd3b7	3.867553831
Gm23709	3.867553831
NA	3.867553831
Gm37571	3.867553831
Dchs1	3.862116139
2610001A08Rik	3.86210739
Nhsl1	3.861463396
Olfr920	3.856605884
Hist1h2af	3.856605884
Bmpr2	3.850707651
Kank4	3.850096276
Hpcal4	3.848081028
Gm38065	3.845550729
Tmem252	3.842787138
4930516B21Rik	3.842776416
Cd93	3.839663437
Ntn1	3.836301119
Gif	3.834386941
Casp12	3.83022193
Pde1a	3.82600076
Stk32a	3.819428583
Lbp	3.815540919
Olfml2b	3.814142309
Gm37297	3.814142309
Mmrn2	3.812615466
Gpx7	3.810739207
Tek	3.809821708
Mpl	3.80808365
Mmp28	3.804396987
Podxl	3.801841396
Bnc1	3.800439582
Cep112it	3.800439582
Glp1r	3.796776814
Sulf1	3.794599595
Iigp1	3.791012135
Grb10	3.788981181
Gm16048	3.788967374
Gata6	3.779554247
Sox17	3.778356675
Fam171a1	3.778204966
Hmcn1	3.777822317
Rtl8a	3.775834915
Ly6a	3.775194576
Tmem100	3.775054396
Arhgap29	3.770863084
Tac4	3.765674136
C230035I16Rik	3.765674136
Gm17349	3.765674136
Sgce	3.761705431
Gstm2	3.761304586
Tspan9	3.760918236
Zfp37	3.758280632
Ildr2	3.757474854
Ccnjl	3.756079333
Gm38211	3.75392612
Gm38312	3.753920534
Cavin2	3.752518685
Osmr	3.750748823
Pcdh17	3.748451986
Tcaf1	3.744974291
Pde3a	3.743630507
Fst	3.742052061
Ly6c1	3.739626608
Plat	3.73890719
Glb1l2	3.738206335
Pcdhb9	3.733684051
Wscd1	3.733559223
Plin5	3.730079462
Slc12a8	3.730073864
Gm6736	3.730050197
Mir6386	3.730050197
Gm45897	3.730050197
Slco2a1	3.726473828
4930578C19Rik	3.725837626
Pgr	3.725570103
Lrat	3.724918595
BC067074	3.724663711
Tlr3	3.723986059
Mest	3.719656413
Smad9	3.719220872
Gm15737	3.711933627
Frk	3.709321795
10-Sep	3.706337461
Gabra3	3.705826392
Casc4	3.704888976
Tspan12	3.702961108
Fam178b	3.693524291
Il17d	3.693524291
Gm38095	3.693524291
Gm44349	3.693524291
Slc16a2	3.690833217
Tmtc3	3.690456556
Eva1a	3.686814872
Rhoj	3.686132953
Fmo1	3.683832223
Tmem221	3.683245597
Ramp2	3.677679744
Tjp1	3.676706842
Tslp	3.674926675
Ribc1	3.674926675
4921513I03Rik	3.674926675
Gm14418	3.674926675
Cadm1	3.670443585
E230020D15Rik	3.669689734
Plpp1	3.669502328
Cldn34c1	3.665542446
Zfp711	3.664493301
Gm26632	3.664493301
Plod2	3.661805087
Gm42528	3.659876783
Stmn2	3.65929248
Lrrc34	3.656049555
2810442N19Rik	3.656049555
Rnu3b4	3.656049555
C030032O16Rik	3.656049555
Erg	3.652146337
Cxcl12	3.651828084
Tbx4	3.651609739
Maged2	3.648152834
Thbd	3.643445007
Fzd4	3.642696729
Lgalsl	3.641695382
Lmcd1	3.63971925
Gm16054	3.639108071
Slc24a4	3.637989787
Gm44510	3.636958912
Spin4	3.628535638
Tll1	3.627325181
Cdcp1	3.627317427
Ptprg	3.626828536
Tceal1	3.617607076
A930004D18Rik	3.617605946
Prl2c3	3.617602305
Kirrel3os	3.617593632
Gm43703	3.617593632
Gm5380	3.617575376
Gm18537	3.617575376
Clic5	3.614015798
Ecscr	3.611903966
Unc45b	3.610959325
Shroom4	3.608365478
Fzd6	3.607907596
Tfpi	3.607241591
Disp2	3.606642479
Prrg1	3.602956925
Ccdc8	3.597973564
Gm37521	3.597973564
Lgr4	3.591375627
Col4a6	3.591368016
Tmem200a	3.591368016
Ppp1r3a	3.586068526
Gm45540	3.585035962
Clec1b	3.58456679
4731419I09Rik	3.583664102
Spry4	3.583535149
Mpig6b	3.578080596
Gm43113	3.578075762
A430110L20Rik	3.578074073
Gm14120	3.578065359
Gm45756	3.578065359
Fscn3	3.57804698
OR5BS1P	3.57804698
Flt1	3.573764819
Mras	3.571851745
Zfp651	3.566906063
Prickle2	3.566402551
Gm3086	3.564650759
Ptprk	3.562349092
Pappa2	3.561956153
Mid2	3.561604634
Mcam	3.560549964
Cpne8	3.559222559
Tm6sf2	3.557896258
B130024G19Rik	3.557896258
Foxp2	3.557887524
Fam26e	3.557887524
Gm15345	3.557887524
Pcdhb22	3.556547507
Cyp2j6	3.554774705
Arhgap20	3.551222135
Adgra3	3.548286924
Serpinh1	3.548173392
Rtl8b	3.545365647
Cdh4	3.540381582
Slc16a12	3.537429374
Ltb4r2	3.537404964
Ankrd34a	3.537404964
Rnu5g	3.537404964
Gm29083	3.537404964
Gm28306	3.537404964
Gm45819	3.537404964
Tgfb1i1	3.534270061
Zfp449	3.531535294
Apol10b	3.531082843
Ehd2	3.529490487
C130083M11Rik	3.527090314
Fkbp10	3.525852121
1700109K24Rik	3.525610481
Gpihbp1	3.524092162
Gm38318	3.523623617
Myzap	3.52237756
Reep1	3.521609185
Dll4	3.517163059
Gm44243	3.516664957
Fermt2	3.516433338
Tctn2	3.513687355
Gm44021	3.513687355
Nbea	3.512560722
Gm26878	3.509134778
Mboat2	3.506646807
Sema6a	3.506526483
Clec1a	3.504485285
Tspan8	3.502178445
Enpp4	3.498616586
Samd14	3.495616475
Gm11719	3.495615023
Rhod	3.495609327
1500035N22Rik	3.495584756
Gm29290	3.495584756
Platr1	3.495584756
Gm44770	3.495584756
Cttnbp2	3.491925348
S100a16	3.490060326
Zfp111	3.488814857
Cdh5	3.488632815
Slc18b1	3.488529809
Pof1b	3.487102415
Ripply3	3.484511105
Plscr4	3.483624756
Lurap1l	3.479366065
Amd2	3.474229802
Zfp428	3.474229802
Wwtr1	3.472858155
Col15a1	3.472688582
AU021092	3.472285305
Epha4	3.472147798
Edil3	3.47060589
Cadps2	3.47026713
Pkia	3.46777391
Tm4sf1	3.467267086
Zfp960	3.467040263
Adamts15	3.466147872
Rhpn2	3.465941713
Msrb3	3.464307618
Eng	3.463864132
Klhl5	3.463304008
Pcdhb14	3.457400984
B3gnt3	3.457028136
Sh3gl2	3.456913988
Vangl1	3.454399586
Ccdc85a	3.453775875
Gm45767	3.452551333
Gp5	3.45254881
Grem1	3.45254881
Tfpi2	3.452540738
Amd-ps4	3.452516003
Frzb	3.452516003
Lrrc19	3.452516003
Tmsb15l	3.452516003
Gm43931	3.452516003
Nos3	3.450668809
Pxdn	3.450143706
Ptprr	3.45011981
Pcdhb17	3.447399622
Maoa	3.446169844
Ube2e2	3.445808148
Myl9	3.445704822
Stard13	3.445404157
Ttll7	3.444276676
Cavin3	3.444119635
Tmem2	3.443907887
Gm48822	3.443775134
Sox18	3.442847722
Gm38157	3.441572528
Zfp521	3.438350622
Hoxa3	3.43817395
Btbd3	3.43754426
Ddah1	3.436848207
6030445D17Rik	3.436059835
Nectin3	3.434534455
Lama1	3.434262448
Robo3	3.430517377
Thnsl2	3.430517377
Snrpn	3.430517377
Gm43022	3.430508513
Lxn	3.42950958
Rnf152	3.42681926
Mir5709	3.426073193
Epas1	3.423641539
Fbln5	3.42355363
Ephb4	3.42295995
Ncald	3.419684525
Cd34	3.419604777
Gm9869	3.419381152
Thsd1	3.416778621
Csmd1	3.416584933
Adamts9	3.41413328
Slc6a14	3.41265622
Slc43a3	3.412165508
Fkbp14	3.410972988
Tusc5	3.408152486
Hoxa6	3.408146757
Chrd	3.408140759
Apon	3.408121853
Lysmd2	3.40565217
Tinagl1	3.405286508
Arhgap28	3.403578464
Gm44022	3.403403276
Gm42843	3.403136376
Ackr1	3.400178471
Mark1	3.399109734
Gulp1	3.398229186
Tmem70	3.398103982
Nckap1	3.398015932
Jcad	3.397129887
Gm16141	3.396838662
Gm16148	3.396834364
BC028528	3.396708912
Atp6v0e2	3.395521789
Abcc9	3.394565824
St6galnac2	3.39413731
Gm43508	3.393404854
Actg2	3.393039912
Tmem45a	3.386641539
Gm6498	3.385420742
Gm39090	3.385420742
Pcdhb18	3.384699011
Ace	3.381231138
Col5a2	3.380412917
Nhlrc1	3.38014145
Tspan15	3.379999975
Sema3g	3.379894763
Kazn	3.379378506
Gm43793	3.379176216
Zfp354a	3.377780889
Zfp941	3.377773203
Pam	3.376805895
C1qtnf2	3.375585559
Apbb2	3.375507496
Fam57a	3.37485939
Yap1	3.373022868
Npr1	3.37213546
Esam	3.371164891
Sema6d	3.370182844
Tcim	3.370060906
9830004L10Rik	3.366224938
Efnb2	3.363329547
Sh3tc2	3.36307285
Pcdhga2	3.362350405
Gm38012	3.362348956
Irx2	3.362337174
Tekt5	3.362337174
Gm15948	3.362337174
Slc38a3	3.362318135
Oc90	3.362318135
Fam46b	3.362318135
Lrrn4cl	3.362318135
Gm12704	3.362318135
1700110C19Rik	3.362318135
Gm37885	3.362318135
Gm38285	3.362318135
Gm42744	3.362318135
1700018A23Rik	3.362318135
Erbb2	3.359767668
Zfp128	3.355174617
Zfp503	3.353067734
Fam171a2	3.351973997
Cald1	3.349253752
Susd2	3.349142671
Tmtc2	3.348228674
Nfib	3.348039547
Armcx1	3.347777212
Ptprm	3.341981704
E030026E10Rik	3.341976381
Pcdhb8	3.34151747
Efna1	3.339997011
Emcn	3.338899683
Gm5149	3.338893048
Hacd1	3.338892415
Edn3	3.338878256
Gm29459	3.338878256
Slc16a9	3.336879986
Gm20631	3.334714368
Selenop	3.334703143
Slc2a13	3.33153672
Caskin2	3.330148903
Selp	3.327873943
Tal1	3.326340747
A430078I02Rik	3.32462828
Thbs2	3.323040311
B4galt4	3.32231895
Fam149a	3.321712801
Tead4	3.320753349
Plpp3	3.318872954
Fnbp1l	3.318553547
Rps4l	3.317576501
Pcdh12	3.316135088
Trpc3	3.315031583
Mrgprf	3.315031583
Stpg3	3.315031583
Gm45537	3.315031583
Gpx8	3.315012393
Chodl	3.315012393
Tmem40	3.315012393
Tspan18	3.310064682
Pcdhgc3	3.308279046
Bnip3	3.308250174
Enpp5	3.306116769
Sparc	3.305451085
Nynrin	3.303555065
Pon3	3.302339874
Gm15594	3.298918032
Gm44530	3.297631325
Ptgfrn	3.295875712
Nr2f2	3.295396155
Cldn5	3.293272362
Hecw2	3.290869697
Rasl11a	3.290795945
Gm44509	3.290793085
Snph	3.290784098
Fam19a1	3.290784098
Gm3513	3.290784098
Gm16587	3.290784098
Gm43843	3.290784098
Gm47140	3.290784098
Armcx4	3.290497979
Rtp3	3.289055532
Hhip	3.288916992
Serpinb6b	3.286938154
Cachd1	3.286209253
Pcdhb11	3.285355955
A230056P14Rik	3.28467131
Il17rd	3.283584085
Cadm3	3.282625016
Lgi2	3.282616271
Gm29994	3.282616271
Ctla2a	3.282050814
Adcy4	3.280563687
Ranbp17	3.280278931
Gm16897	3.278522469
Dok4	3.278420081
Bmp6	3.276753879
Chn1	3.272342923
Lifr	3.26958743
Adgrl3	3.269172298
Ghr	3.267869679
Ctnnd1	3.267564363
Gm15941	3.266134798
Slc5a12	3.266133977
Slfn5os	3.266133977
Sh3rf3	3.266131115
Ckmt1	3.266122106
Hist1h1t	3.266122106
Gm37372	3.266122106
Gm9877	3.266102768
Adh7	3.266102768
Gm17383	3.266102768
Gm15198	3.266102768
1600002D24Rik	3.266102768
Gm31224	3.266102768
Acvrl1	3.265325885
Gpr4	3.264609219
Il7	3.257818738
Gm9530	3.25614878
Efnb1	3.254037757
Id4	3.253640214
Zfp30	3.253640214
Gm9917	3.250754555
Prkd1	3.250381161
Nfia	3.250347156
Gm11209	3.249458261
Gm10819	3.249449514
Abi3bp	3.245934536
Zcchc14	3.242491858
Zfp229	3.242454167
Sema3f	3.242154295
Serpina3i	3.241043084
Gm13205	3.24104022
Enpp3	3.24103119
Cdh3	3.24103119
Gm14322	3.24103119
Gm43112	3.237423602
Meis2	3.237063403
Ptgis	3.233796805
Krt4	3.23257575
Fut10	3.231692197
Pcdhga11	3.229754065
Col6a3	3.22867623
Lamb2	3.227808231
Gm44220	3.227101344
Plekhh2	3.224848589
Cx3cl1	3.224578937
Tnfrsf11b	3.223070918
Rasal2	3.222119276
5730409E04Rik	3.221719726
Kif26b	3.221023159
Bag2	3.219187158
Cdc42ep1	3.218507767
Jup	3.217406649
Il1r1	3.216508039
Brinp1	3.215502292
4833422C13Rik	3.215496164
Zfp385b	3.215476674
Gm24629	3.215476674
Mir7044	3.215476674
Rpl36a-ps2	3.215476674
Lrrc32	3.212011566
Gdpd1	3.207356059
She	3.20719072
Grin1os	3.206112089
Fads2	3.200715603
Stox1	3.199024594
Fkbp9	3.194823997
Zfp9	3.191264239
Dcbld1	3.189519108
Nron	3.189501024
Slc9a3r2	3.187907062
Mmp15	3.184498686
9430064I24Rik	3.184256114
Spon2	3.183450188
4933400F21Rik	3.182002358
Kitl	3.181915988
Mindy4	3.179111158
Arhgef5	3.178565935
9130008F23Rik	3.176334755
Gm13582	3.176334755
Inhbb	3.173398946
Arhgef26	3.172921515
Kif26a	3.171754024
Col4a1	3.171611838
Trim2	3.171184644
Gstk1	3.17015132
Zfp105	3.17015132
Tie1	3.168624995
Skida1	3.167148429
Maged1	3.166883536
Nkd2	3.164952988
Rai2	3.163044788
Depdc7	3.163035052
Gm34648	3.163035052
Gm38278	3.163028884
Fhl4	3.163009239
Gm5447	3.163009239
Gm13381	3.163009239
Mir669n	3.163009239
Gm17937	3.163009239
Bcam	3.162696842
Adgrl2	3.162611497
Tnc	3.159084951
Lrrc2	3.15892795
Fam107a	3.158459118
Sparcl1	3.15718842
Adamts4	3.157095684
Tmeff1	3.155607985
Rarres2	3.15538812
Rnf144b	3.155180646
Gm38910	3.154801803
Hoxaas2	3.153295568
Foxc1	3.149623326
Cd151	3.148761022
Ophn1	3.146764167
Fzd8	3.146154642
Scarb1	3.143538444
Pcdhgb1	3.143283803
Trove2	3.142780153
Zfp273	3.141510089
Cnksr1	3.141506617
Fam181b	3.141110946
Clu	3.13890121
Gm30382	3.137892664
Vtn	3.136061909
Csgalnact1	3.135340044
Spns2	3.134180266
Stom	3.133974049
Prnp	3.130996389
Timp3	3.130310064
Hoxa7	3.129254091
Tcte2	3.128896948
Pls1	3.128278957
Prdm16	3.127440939
Gm43727	3.126974662
Tbx3	3.124552334
9630028H03Rik	3.122396136
Pcsk5	3.122213433
Gm42633	3.120610368
Slc44a1	3.119008846
Ntn4	3.11751377
Mtss1l	3.117436361
Lima1	3.116997514
Ptk6	3.116896868
Cldn12	3.116696487
5730596B20Rik	3.114133743
Cyb561	3.113381472
Trim47	3.11144169
Tmtc1	3.110479433
Gm38391	3.108594692
9530086O07Rik	3.108581249
Dmc1	3.108561445
Prss53	3.108561445
Gm9870	3.108561445
Gm16179	3.108561445
9530051G07Rik	3.108561445
Gm14093	3.108561445
Fam13c	3.107915043
Kctd12b	3.105912372
Sh3bp4	3.105168452
Megf6	3.10425519
Abcg2	3.10354771
Luzp1	3.103458412
Col4a3	3.103428187
Ssu2	3.103036072
Atg9b	3.103036072
Pls3	3.102862815
Rtn4rl2	3.102416627
Garnl3	3.101182971
3222401L13Rik	3.098156852
2810025M15Rik	3.097459985
Magix	3.097456325
Mical2	3.095290134
Triqk	3.094651244
Gm44731	3.094651244
Ace3	3.094259344
Lox	3.09223108
Pmp22	3.090446668
Lrrn4	3.089971826
Gm43805	3.089971826
Robo4	3.08635624
Sgtb	3.084619509
Ccdc7a	3.084615294
Dagla	3.083507464
Lrch2	3.080576108
Mtfp1	3.080566951
2900035J10Rik	3.080566951
Ahr	3.080388388
Mctp1	3.078399684
Tmem246	3.078157714
Antxr1	3.077989123
9130208D14Rik	3.076532977
Eml1	3.076344902
Armcx6	3.074909106
Hoxaas3	3.073491014
Tmod2	3.073026107
Gm37165	3.070260084
Gp9	3.067665784
Sorbs3	3.066816444
Gm43921	3.0663623
Marveld1	3.064319016
Ednrb	3.063813032
Fam124a	3.063634518
Gm37161	3.063504384
Tmem98	3.060964767
Pltp	3.060696312
Sox11	3.060169689
Dnm3	3.059819935
Yes1	3.059484405
Zfp970	3.05807583
Fam135a	3.057351444
Gm44250	3.056253538
Shroom2	3.054324042
Tril	3.052013966
Zfp493	3.052009928
Fhl5	3.052007058
C130013H08Rik	3.052007058
Dchs2	3.052004111
Gm20652	3.05199788
Atp4a	3.051977916
Acsl6	3.051977916
Fam217a	3.051977916
Piwil4	3.051977916
Gjb4	3.051977916
Cdh19	3.051977916
Gm26132	3.051977916
Cd59b	3.051977916
Gm13431	3.051977916
Gm23167	3.051977916
3110021N24Rik	3.051977916
Gm47239	3.051977916
Ackr2	3.050045038
Lims2	3.047804293
Kcnj15	3.047567206
Gm3364	3.0455856
Myo6	3.044706307
Hey1	3.044412465
Pcdhgb4	3.044341692
Aard	3.043978128
Spaca6	3.043505076
Tspan2	3.041386388
Tmem44	3.040878087
Lrrc8b	3.039625625
Epn2	3.039585353
Tspan4	3.039553148
Mageh1	3.037515091
Serpinb9	3.033292961
Mpzl1	3.032651064
Cybrd1	3.032644672
Cyp1a1	3.032638843
Cfap77	3.032638843
Ric3	3.031673829
Shroom3	3.031029373
Prkaa2	3.02998152
Ccnd1	3.029402404
Prdm5	3.028739091
Itpripl2	3.027446519
Syt7	3.026382682
Upp2	3.022851619
Gm19391	3.022851619
Gm14305	3.021317392
Ip6k3	3.021134609
Eogt	3.01927253
Sh3d19	3.017066827
Gm43343	3.016965415
Pard6g	3.013783141
Zfp334	3.013021548
Gm43062	3.013010103
Itga6	3.012924801
Lrg1	3.009716249
Nova2	3.008770723
Slc30a1	3.008750927
Gm15587	3.008622393
Rgma	3.008063869
Dach1	3.006705251
Nedd4	3.006561073
Coa6	3.006415138
Col4a2	3.005942235
Akap2	3.005614799
Klhl13	3.004861325
Gm14295	3.003104517
Gm37587	3.001112764
Nrcam	3.000615617
Acer3	3.000449713
Fgf11	2.999785056
Layn	2.999484444
Abca4	2.999117474
Gm45073	2.998703237
Rasgef1a	2.997128358
Gm47468	2.99598046
Nipa1	2.995850702
Pros1	2.995801248
Gm11626	2.993110622
Hoxa1	2.993104364
Adra2a	2.993104364
Gdf6	2.993084235
Gm17430	2.993084235
Gm19426	2.993084235
Gm19065	2.993084235
Gm44012	2.993084235
Cdr2l	2.992347513
Gm8696	2.988821292
Schip1	2.987643969
Amotl1	2.987425496
Fundc2	2.985869849
Myrip	2.985296388
Gm44095	2.982148
Gm33370	2.981042522
Gipc3	2.976631014
Cdk14	2.974700314
Lrfn3	2.972942182
Zkscan2	2.972940549
Bche	2.972932811
Fstl1	2.970590601
Arl15	2.969962768
Gucy1b1	2.969816176
Gm26804	2.968867853
Gm19590	2.962740043
Gm16938	2.962730807
Pcdhga4	2.960605509
Gm43509	2.959569021
Gm16701	2.959330165
Ppm1f	2.957628396
9530026P05Rik	2.955910919
Gm37298	2.955507602
Gm38036	2.95247751
Parpbp	2.952474613
Pth1r	2.952468781
Arhgap27os1	2.952468781
Gm24224	2.952468781
Fgf1	2.95086755
Hoxb3	2.950414449
4930556M19Rik	2.949530684
Slc35g2	2.948268329
Mkl2	2.947338025
Efemp1	2.947316623
Dkk2	2.947310065
Plekhg1	2.946112163
Kdr	2.944980693
Gm44102	2.944205889
Gpr146	2.943552872
2510009E07Rik	2.943123073
Arhgap8	2.942132707
4931406P16Rik	2.941046386
Hoga1	2.939539297
Id1	2.938366911
Amot	2.934909437
Il33	2.934853227
Zfp704	2.931876337
Arpin	2.931722775
Cpe	2.931721302
Pi15	2.931720821
Gm14597	2.931718419
Atp6v0a4	2.931714991
Cxcl13	2.931713266
Alpl	2.931713266
2410018L13Rik	2.931710296
Shc2	2.931704007
Cenph	2.931704007
Gm25831	2.931704007
1700020G17Rik	2.931704007
Hapln3	2.931683712
Ubd	2.931683712
Spem1	2.931683712
Pkd1l1	2.931683712
Txndc2	2.931683712
Olfr1420	2.931683712
Gm10433	2.931683712
Gm13056	2.931683712
Gm24056	2.931683712
Gm29106	2.931683712
4930480K02Rik	2.931683712
Gm5737	2.931683712
Dlc1	2.928755556
Adgrg6	2.9264505
Etl4	2.926166412
Gm38125	2.924984735
Scgb3a1	2.923331892
Ppic	2.921094824
Mansc1	2.920026313
Cavin1	2.91943003
A930024N18Rik	2.91771122
Col12a1	2.917509449
Ifit1	2.917086979
Afap1l1	2.916072579
Gm25135	2.915953776
Six5	2.915953468
1700060J05Rik	2.915946008
Gm47198	2.915946008
Radil	2.914509511
Lrig3	2.913687594
Gm45496	2.913683081
P3h2	2.910648757
Fgd5	2.909820539
Tbc1d24	2.908007162
Ror1	2.908003823
Gm45437	2.904187547
Gucy1a2	2.903736135
Sema3b	2.902609899
Gm42899	2.900007385
Gm27227	2.900004518
Gm27818	2.899995248
Hykk	2.895146845
Cdc42bpa	2.894090997
Prrg3	2.892220694
Zfp442	2.889283893
Plxna2	2.886852621
Gata2	2.884115259
Gm15942	2.882087435
Gm43503	2.882087435
Gm14209	2.880640996
Gm14325	2.879022091
Rasd2	2.878474303
Dsel	2.877065182
Rhoc	2.87633151
Abcb1a	2.875370253
Lgals2	2.875284198
Gm16046	2.875284198
Meis1	2.875049195
Nrep	2.874564201
Gm42636	2.874131125
Tuba1a	2.873325111
Mfap2	2.872394671
Clec9a	2.869200569
Prickle1	2.868540182
Gfpt2	2.867589129
Tspan11	2.867586833
Rbfox3	2.867583164
Efna4	2.867580193
Gm26495	2.867580193
Gm44085	2.867580193
Gm44996	2.867580193
Gm45203	2.867573876
Miox	2.867553413
Vps37d	2.867553413
Gm10241	2.867553413
Mir3075	2.867553413
Gm26521	2.867553413
Gm29157	2.867553413
Ehd4	2.867463903
Abca8a	2.865540407
Arhgef15	2.863260883
St6galnac2	2.861614741
Nid1	2.860610031
Sgip1	2.859622339
Plxna4os2	2.859366962
Cpd	2.858032337
Cilp	2.857198514
Fkbp7	2.857121115
B430010I23Rik	2.857060032
Raph1	2.85685887
Fzd3	2.856618881
Gm43790	2.856617813
Bmp1	2.856371436
Ccdc68	2.85592439
Myo1d	2.855667406
Serpine2	2.849698118
Gm7357	2.849592254
Lama5	2.849355559
Gm15609	2.84906615
Tmem204	2.845827565
Jam3	2.845563726
Snca	2.845553969
B230110C06Rik	2.845553969
Gm37652	2.845553969
Adam15	2.845384335
Piezo2	2.843578275
Nptxr	2.843543229
Itga2	2.843193931
A730015C16Rik	2.841112781
Kank1	2.840510954
Enpp2	2.839443221
Tcf7l1	2.838890789
Mgp	2.838383917
Gm16031	2.838366259
Pcdhb16	2.83814804
Tspan6	2.837002515
Tmem176a	2.835343346
Hspb1	2.834960177
Emp2	2.834547073
Tmc7	2.834423203
Fam198a	2.834407122
Gm33023	2.834407122
Rbfox2	2.834217063
Parva	2.831845032
Sox13	2.831362075
Zbtb46	2.830422998
Amotl2	2.830075859
Snai2	2.830040872
Dennd2c	2.829843651
Colgalt2	2.829624713
Rnf217	2.827996045
Egflam	2.827527143
Fmo4	2.826659
Rgs5	2.825880477
Trim69	2.825242475
Ston1	2.824458728
Fam189a2	2.821620218
Vwa1	2.820543498
Rabl2	2.819090268
Gm15663	2.818965006
Gm10687	2.816922729
Asah2	2.814332476
Ch25h	2.81415262
Fhl1	2.812524635
Ptpru	2.811884174
P2ry12	2.810257305
NA	2.808087113
Cyp4b1	2.807926634
Synpo	2.807771464
Rassf8	2.806193335
Heg1	2.805619486
Vash1	2.805378465
Pgm5	2.804397647
Clstn1	2.803404652
Dhdh	2.803187847
Shank3	2.802250622
Cdk19	2.802140903
Sall2	2.800478317
Dnm1	2.800472882
Zfp647	2.800472081
2900060B14Rik	2.800472081
Zfp454	2.800466251
2700033N17Rik	2.800466251
Gm26641	2.800466251
Capn6	2.800459906
Gm10501	2.800459906
Gm16045	2.800459906
Unc79	2.800439275
Dpp6	2.800439275
Gm960	2.800439275
Gm12112	2.800439275
Gm16070	2.800439275
Gm8801	2.800439275
Snord8	2.800439275
Gm27805	2.800439275
Gm27804	2.800439275
Gm37748	2.800439275
Dll1	2.799071931
Uggt2	2.798567752
Akr1b8	2.797781304
Fibin	2.793228384
Cyr61	2.792043232
Slfn5	2.791870299
Ttc23	2.790630672
Scnn1b	2.790625132
Ddah2	2.790495512
AA986860	2.786669781
Ankrd29	2.786668585
Nostrin	2.78423424
Tns2	2.781434776
Mcf2l	2.78003164
Gap43	2.779182025
0610012G03Rik	2.779180445
Clic4	2.778138986
C2cd2	2.77718511
Fmo2	2.77585455
Sema6b	2.773545523
Lrrc49	2.772955653
Zbtb8a	2.771033485
Crip2	2.770516565
Gm13387	2.769411314
Rerg	2.76841405
Hunk	2.767909355
Adrb1	2.766855832
Mcc	2.766769541
Hspa12a	2.766165397
Stum	2.765706793
Peg12	2.765706793
Vil1	2.765703943
Ly6g6d	2.765703943
Mmp21	2.76569461
Hspa12b	2.764835033
Dusp6	2.764423603
A030001D20Rik	2.763197151
F11r	2.763050904
Grtp1	2.762622833
Pcdhga3	2.762508672
Mamld1	2.76215078
Adgra2	2.761663649
Pde10a	2.760672021
St6galnac3	2.759102098
Myo7b	2.758650934
Glt28d2	2.758041358
Mpv17	2.75799506
Lrrc8a	2.757035849
Samd4	2.755513274
Bcar1	2.755294265
Ckm	2.753923845
Gm44001	2.753923845
Gm44190	2.753923845
Rtl8c	2.750778374
Lum	2.750547841
Mfap3l	2.749628179
A4galt	2.748011809
Fbxl7	2.7469605
Ece1	2.746211937
Apln	2.745650044
Mpdz	2.744992298
Nkd1	2.743960637
Nos2	2.743579894
Rnu2-10	2.742055615
Zik1	2.740354559
Morc4	2.738548286
Amd1	2.737771139
Egfl7	2.736791158
Cebpd	2.733639036
Itm2b	2.733422852
Itgb4	2.73279199
Ikbip	2.732532171
Pcdhb5	2.730084411
Zfp791	2.730083019
Gm29453	2.730080174
Gm43787	2.730080174
Gm10478	2.730077198
Gm26338	2.730077198
Tcf15	2.730070829
Rgs9bp	2.73005003
Cyp4f39	2.73005003
Rps15a-ps4	2.73005003
Gm22334	2.73005003
Gm17218	2.73005003
A230087F16Rik	2.73005003
Gm45070	2.73005003
Plxna4	2.729556924
Tnk1	2.728886283
Nrp1	2.727290049
Fsd1l	2.726565356
Fzd1	2.72547694
Gm26930	2.724734465
Rian	2.724526551
Notch4	2.723843194
Parvb	2.723547772
Zfp532	2.723286097
Pkp4	2.723079246
Unc13b	2.722248567
Zfp97	2.721039304
Bcl6b	2.719159633
Akr1c14	2.718945537
Pcdhga6	2.717361079
Olfml2a	2.717338281
Fbn1	2.716833663
Lurap1	2.716497569
Lix1l	2.715303275
Fam171b	2.713965269
Pcdh1	2.712399985
Hey2	2.71193713
Cped1	2.708819851
Mme	2.708481842
Gm14399	2.707525723
Aspa	2.707470321
Gm10484	2.706950858
Ankrd33b	2.706432395
Chst14	2.706372593
Zfp618	2.705829749
Pllp	2.705547402
Gm44226	2.704777577
Arhgap42	2.703616385
Tshz3	2.702344178
Clstn2	2.702342286
Gja1	2.702074492
Phldb2	2.701619127
Flnb	2.701043253
Liph	2.700935665
Mxra7	2.700810286
Rai14	2.700069669
Acacb	2.699820536
Nova1	2.699241734
Adamts12	2.698835424
Loxl4	2.697257064
Ppp1r3c	2.696024706
Serpina3n	2.695886438
Cttnbp2nl	2.693763093
Gm26652	2.693554445
1700001P01Rik	2.693545089
Hist1h2ag	2.693545089
Gm6034	2.693545089
Cox7a1	2.693545089
Gm14488	2.693545089
Gm44253	2.693545089
Timp2	2.690516256
Selenof	2.690304797
Hspb8	2.689664432
Pcdhgb2	2.689534349
Fignl2	2.689167629
Gm38299	2.688263795
Asns	2.686145907
Vsig2	2.685374384
Tbx5	2.684068444
Mamstr	2.682865961
Nid2	2.682420802
Gm26603	2.682134526
Map1lc3a	2.681786576
Reps2	2.681727809
Irs1	2.679519869
Calml4	2.678247964
Lrrc8c	2.677989679
Tmcc2	2.677967281
Pabpc4l	2.677616591
Daam1	2.677425829
Taf9b	2.676584647
Slc35f5	2.675831953
Impad1	2.675209629
Crim1	2.674951645
Gm43070	2.674938842
Phf11d	2.674532414
Hgf	2.674211961
Rasip1	2.674111043
Syde1	2.673846471
H1f0	2.672662748
9230110C19Rik	2.671188436
Paqr4	2.670039133
Klhl23	2.668687093
C130074G19Rik	2.668385381
Tpbg	2.666890225
Creb3l2	2.666550786
Grrp1	2.664008776
Afap1l2	2.663189758
Nr1d1	2.661829687
Dpt	2.65987955
Tceal9	2.659788917
P4ha2	2.658897983
08-Mar	2.65878787
Wwc2	2.656766469
Mrrf	2.656727591
Dnm3os	2.656086383
Prss48	2.656086089
Cdkn2b	2.656084931
Gm12305	2.656076917
4930403P22Rik	2.656076917
Fam135b	2.656070528
H1foo	2.656070528
Mir687	2.656070528
Scarletltr	2.656070528
Qsox1	2.654725695
Sox4	2.652944547
Stox2	2.652722114
Akap1	2.652633214
Itga3	2.65263044
Palmd	2.652239824
Slc25a23	2.651701091
Ppp1r26	2.651332728
Ttc30b	2.650381877
Plxna4os1	2.649743992
Itgb1	2.649089319
Neto2	2.649062631
Praf2	2.64785564
Ispd	2.647623012
Zc2hc1a	2.647521413
Gm14403	2.645926255
Serpine1	2.645325892
Gm36936	2.644877933
Bik	2.64388675
Ryk	2.64304359
Gm13889	2.641862024
Stap2	2.641442632
Gm26979	2.640814908
Arl4d	2.63914551
Rgs12	2.637371095
Dsg2	2.636971148
Map3k20	2.635799035
4930545L23Rik	2.633579053
1700020L24Rik	2.631472144
Stard8	2.629040043
Unc45bos	2.628359001
Arhgap32	2.627555996
[truncated: 17,818 more rows]
