# Supplementary material for: Cell‐Surface LAMP1 is a Senescence Marker in Aging and Idiopathic Pulmonary Fibrosis
Source: Aging Cell. 2025 Jun 22;24(9):e70141. doi: 10.1111/acel.70141 (PMC12419843; doi:10.1111/acel.70141)
Supplement: Supplementary file 10 — Data S2. [file ACEL-24-e70141-s002.xlsx]

## Sheet: Figure 1
	Figure 1. Computational analysis of lysosomal-associated proteins in senescent cells and old tissue.
	1A)	BioRender		1B, C)	Gene name	Number of UP treatments		1D)	HLMA: Human Muscle Ageing Cell Atlas					1E, F, G)	Correlation AnalyzeR
					ALDH6A1	7			https://db.cngb.org/cdcp/hlma/
					CRAT	7
					CRELD1	7		Clustering	X_umap
					DPP7	7		Gene	LAMP1	CDKN1A
					HEXA	7		Filter	>	2
					MAN1B1	7
					PON2	7
					STOM	7
					ZDHHC3	7
					ABHD16A	6
					ACOX3	6
					ALDH1B1	6
					B4GALT7	6
					BNIP3	6
					CHID1	6
					EARS2	6
					ECH1	6
					ERLIN2	6
					FDXR	6
					GAA	6
					GALNT7	6
					GSTK1	6
					HSDL2	6
					ICAM1	6
					LGALS3BP	6
					MBOAT7	6
					MGST3	6
					MPV17	6
					NDFIP1	6
					NFS1	6
					NUCB1	6
					PLD3	6
					POFUT2	6
					PSAP	6
					RDH14	6
					RMDN1	6
					SERPINE2	6
					TPP1	6
					VPS41	6
					ACAA2	5
					ACAD11	5
					ACAD8	5
					ACOT13	5
					ACOT8	5
					ACSF2	5
					ADAM17	5
					AK3	5
					AK4	5
					ALDH4A1	5
					ARL6IP5	5
					ARSA	5
					ASAH1	5
					ATP5A1	5
					ATP5B	5
					ATP5J2	5
					ATP5L	5
					ATP5O	5
					ATP6V1F	5
					B3GAT3	5
					BAK1	5
					BCAT2	5
					BCL2L13	5
					CAV1	5
					CISD1	5
					CLCN7	5
					CPT2	5
					CST3	5
					CTSA	5
					CTSD	5
					CYB5R1	5
					CYB5R3	5
					CYCS	5
					DCN	5
					DHRS7B	5
					DLD	5
					DLST	5
					EPHX1	5
					ETFA	5
					ETFB	5
					ETHE1	5
					EXD2	5
					FAM162A	5
					FECH	5
					GBA	5
					GGT7	5
					GLA	5
					GPNMB	5
					GRHPR	5
					HADHA	5
					HADHB	5
					HIBADH	5
					HK1	5
					HMGCL	5
					HRSP12	5
					IBA57	5
					ISG15	5
					ITM2B	5
					ITM2C	5
					IVD	5
					LACTB	5
					LETM1	5
					LMBRD1	5
					LRRC17	5
					MAN2B1	5
					MDH2	5
					MFSD10	5
					MPC1	5
					MTCH2	5
					NDUFA10	5
					NDUFB9	5
					NDUFS1	5
					NDUFS8	5
					NDUFV1	5
					NINJ1	5
					NIPSNAP1	5
					NPR2	5
					OCIAD1	5
					PAM	5
					PCYOX1	5
					PLA2G15	5
					PLBD2	5
					PLSCR3	5
					PPOX	5
					PRDX5	5
					PTGES2	5
					QIL1	5
					QPCTL	5
					RMDN3	5
					SCARB2	5
					SCCPDH	5
					SFXN3	5
					SIDT2	5
					SIL1	5
					SLC17A5	5
					SLC25A1	5
					SLC25A11	5
					SLC25A20	5
					SLC27A1	5
					SLC41A3	5
					SOD2	5
					SPRYD4	5
					STAT1	5
					TAPBP	5
					TIMP3	5
					TMED3	5
					TMED7	5
					TMEM59	5
					TMEM63A	5
					TXN2	5
					VAT1	5
					VDAC2	5
					ABCA1	4
					ACAD10	4
					ACADVL	4
					ACO2	4
					ACOT9	4
					ACP6	4
					ACSF3	4
					ADAMTS1	4
					AGK	4
					AGPAT1	4
					AIFM1	4
					APOA1BP	4
					ARHGAP1	4
					ARL1	4
					ARL8A	4
					ARL8B	4
					ARMC10	4
					ARMCX3	4
					ATAD1	4
					ATP5C1	4
					ATP5D	4
					ATP5F1	4
					ATP5H	4
					ATP5I	4
					ATP6V1H	4
					ATP9A	4
					B2M	4
					B4GAT1	4
					BNIP3L	4
					CAPN5	4
					CARKD	4
					CDS2	4
					CNPY4	4
					COMT	4
					COX15	4
					COX5B	4
					CS	4
					CSGALNACT2	4
					CYC1	4
					DBT	4
					DECR1	4
					DHRS1	4
					DHRS7	4
					DIABLO	4
					DOLPP1	4
					DYSF	4
					ECI2	4
					ERGIC1	4
					ERLEC1	4
					ETFDH	4
					EXTL2	4
					FAHD1	4
					FAM20B	4
					FAM69A	4
					FBN2	4
					FIS1	4
					FKBP10	4
					GALNT2	4
					GBAS	4
					GNS	4
					GPR108	4
					GPR180	4
					H1F0	4
					HAGH	4
					HARS2	4
					HINT2	4
					HNRNPH2	4
					HSD17B10	4
					HSD17B4	4
					HTRA2	4
					IARS2	4
					IDH3G	4
					IFI35	4
					IKBIP	4
					ITFG3	4
					LAMP2	4
					LPCAT3	4
					MACROD1	4
					MAN2A1	4
					MCCC1	4
					MCU	4
					MFF	4
					MFGE8	4
					MGAT1	4
					MGLL	4
					MGST1	4
					MID1	4
					MOGS	4
					MTCH1	4
					MTFR1L	4
					MTX2	4
					MXRA7	4
					NAGA	4
					NAGLU	4
					NDUFA12	4
					NDUFA13	4
					NDUFA2	4
					NDUFA5	4
					NDUFA8	4
					NDUFA9	4
					NDUFAF4	4
					NDUFB10	4
					NDUFB4	4
					NDUFC2	4
					NDUFS3	4
					NDUFS4	4
					NDUFS6	4
					NLRX1	4
					NNT	4
					ODR4	4
					PBXIP1	4
					PC	4
					PCK2	4
					PDIA5	4
					PEX14	4
					PGRMC2	4
					PIEZO1	4
					PLXNB1	4
					PMPCB	4
					POGLUT1	4
					POMGNT1	4
					PPA2	4
					PPIC	4
					PTDSS1	4
					RAB5B	4
					RABAC1	4
					RETSAT	4
					RHBDF1	4
					RND3	4
					SAMM50	4
					SDHB	4
					SEC22B	4
					SGSH	4
					SLC12A9	4
					SLC25A12	4
					SLC25A3	4
					SLC25A4	4
					SLC26A11	4
					SLC30A7	4
					SLC35A2	4
					SLC35E1	4
					SLC35F6	4
					SLC38A7	4
					SMPD1	4
					SQRDL	4
					STARD3	4
					STAT2	4
					STIM1	4
					STS	4
					SUCLA2	4
					SUCLG1	4
					SUMF1	4
					SURF1	4
					SYNE2	4
					SYNPO	4
					TAP1	4
					TM9SF3	4
					TM9SF4	4
					TMED10	4
					TMED2	4
					TMED4	4
					TMED9	4
					TMEM115	4
					TMEM222	4
					TMEM43	4
					TMEM65	4
					TOMM70A	4
					TPST1	4
					TRPV2	4
					TSPO	4
					TST	4
					TUFM	4
					UQCRC1	4
					UXS1	4
					VKORC1	4
					WFS1	4
					ZFPL1	4
					ABHD10	3
					ABHD12	3
					ACAT1	3
					ACBD5	3
					ACOT7	3
					ACOX1	3
					ACP2	3
					ACSL1	3
					ADCK3	3
					ADPGK	3
					AFG3L2	3
					AGRN	3
					AK1	3
					AK2	3
					AKAP12	3
					AKR1B1	3
					ALDH2	3
					ALG2	3
					ANO10	3
					APOB	3
					APP	3
					ARSB	3
					ATL1	3
					ATP13A1	3
					ATP5J	3
					ATP6AP1	3
					ATP6V0A1	3
					ATP6V0C	3
					ATP6V0D1	3
					ATP6V1C1	3
					ATP6V1E1	3
					B3GALT6	3
					BASP1	3
					BCAP31	3
					BCKDHA	3
					BCKDHB	3
					BCS1L	3
					BPHL	3
					BST2	3
					CCDC127	3
					CCDC51	3
					CCDC90B	3
					CD68	3
					CD82	3
					CDIPT	3
					CHCHD3	3
					CHPF	3
					CKAP4	3
					CLN3	3
					CLPB	3
					CLPTM1L	3
					CMAS	3
					CMC1	3
					CNP	3
					COL4A1	3
					COMTD1	3
					COQ9	3
					COX5A	3
					COX6B1	3
					COX6C	3
					COX7A2	3
					COX7A2L	3
					CP	3
					CREG1	3
					CTGF	3
					CTSB	3
					CUL5	3
					CYB5A	3
					DCAKD	3
					DECR2	3
					DGUOK	3
					DHRS4;DHRS4L2	3
					DIRC2	3
					DNAJB4	3
					DNAJC11	3
					DNASE2	3
					DOLK	3
					DPM1	3
					DUSP3	3
					ECHS1	3
					ECI1	3
					EDIL3	3
					EHD2	3
					ELMOD2	3
					EMILIN1	3
					ENDOD1	3
					ERAP1	3
					ERGIC2	3
					ERGIC3	3
					ERP44	3
					EXOG	3
					FADS3	3
					FAF2	3
					FAM210A	3
					FAM213A	3
					FAM26E	3
					FAS	3
					FAT1	3
					FBN1	3
					FKBP14	3
					FKBP7	3
					FKBP9	3
					FLOT2	3
					FN1	3
					FRMD8	3
					FTH1	3
					FUNDC2	3
					GALNS	3
					GAS6	3
					GFM2	3
					GHDC	3
					GHITM	3
					GLCE	3
					GLOD4	3
					GM2A	3
					GNPDA1	3
					GOLGA2	3
					GOLGA5	3
					GOLGB1	3
					GOLT1B	3
					GOT2	3
					GPX4	3
					GRN	3
					GXYLT1	3
					HIBCH	3
					HK2	3
					HSD17B12	3
					HSD17B8	3
					HSPG2	3
					HTRA1	3
					IDH3A	3
					IDH3B	3
					IFIT1	3
					IFITM3	3
					IGFBP5	3
					IGSF8	3
					IMMT	3
					ISCA2	3
					ISCU	3
					ITFG1	3
					ITGA2	3
					JUP	3
					KCTD12	3
					KIAA0196	3
					LACTB2	3
					LAMB2	3
					LAMP1	3
					LAMTOR1	3
					LAP3	3
					LEPRE1	3
					LETMD1	3
					LGALS9	3
					LOX	3
					LRP1	3
					LYPLA1	3
					LYPLAL1	3
					LYRM4	3
					MANBA	3
					MARC2	3
					MAVS	3
					MCCC2	3
					MCFD2	3
					MFSD1	3
					MGAT2	3
					MGAT5	3
					MINPP1	3
					MLEC	3
					MLYCD	3
					MMP2	3
					MOXD1	3
					MPST	3
					MRPS11	3
					MRPS26	3
					MRPS36	3
					MUT	3
					NAALAD2	3
					NCEH1	3
					NDST1	3
					NDUFA11	3
					NDUFA7	3
					NDUFAB1	3
					NDUFB3	3
					NDUFS2	3
					NDUFS5	3
					NDUFS7	3
					NDUFV2	3
					NLN	3
					NPC1	3
					OAS2	3
					OCIAD2	3
					OGDH	3
					OPA1	3
					OSTM1	3
					OTUB1	3
					OXCT1	3
					P4HA1	3
					PCDH18	3
					PCYOX1L	3
					PDHX	3
					PDP1	3
					PDPR	3
					PHB	3
					PIGT	3
					PIGU	3
					PLAT	3
					PLD1	3
					PLGRKT	3
					PLIN2	3
					PLOD2	3
					PLXNA3	3
					PPAP2A	3
					PPP1R7	3
					PPP2R4	3
					PPT1	3
					PRAF2	3
					PRDX3	3
					PRNP	3
					PRSS23	3
					PSPC1	3
					PTDSS2	3
					PTRH2	3
					PTX3	3
					PXDN	3
					PYCR2	3
					QSOX1	3
					RAB11A	3
					RAB11FIP5	3
					RAB9A	3
					RCN1	3
					RDH10	3
					RDH13	3
					RECK	3
					REXO2	3
					RHOT2	3
					RINT1	3
					RMDN2	3
					RNF213	3
					RNH1	3
					RRAGA	3
					RRAGC;RRAGD	3
					RRBP1	3
					SCARF2	3
					SCP2	3
					SCRN1	3
					SDF2	3
					SDHA	3
					SEC11A	3
					SERPINH1	3
					SFXN1	3
					SHISA4	3
					SIAE	3
					SLC25A13	3
					SLC25A22	3
					SLC25A24	3
					SLC25A42	3
					SLC25A51	3
					SLC33A1	3
					SLC35A4	3
					SLC38A9	3
					SLC44A2	3
					SLC9A6	3
					SMURF1	3
					SNX11	3
					SPARC	3
					SPG7	3
					SPNS1	3
					SPPL2B	3
					SPR	3
					SSBP1	3
					SSR1	3
					STOML2	3
					STX12	3
					SUPV3L1	3
					SYNJ2BP	3
					TAP2	3
					TBC1D10A	3
					TCIRG1	3
					TEX264	3
					TGOLN2	3
					TIMMDC1	3
					TLR3	3
					TM9SF1	3
					TM9SF2	3
					TMCO3	3
					TMED1	3
					TMEM106B	3
					TMEM192	3
					TMEM55B	3
					TMEM87B	3
					TMPPE	3
					TOMM6	3
					TRAM1	3
					TRIM3	3
					TRPM4	3
					TTC17	3
					UNC93B1	3
					UQCC1	3
					UQCC2	3
					UQCRB	3
					UQCRC2	3
					UQCRFS1;UQCRFS1P1	3
					USMG5	3
					VAMP5	3
					VCAM1	3
					VDAC1	3
					VPS39	3
					WNT5A	3
					XXYLT1	3

## Sheet: Figure 2
	Figure 2. LAMP1 is upregulated on the cellular membrane of senescent cells.
	2A)	Image		2B)	NS	SEN		2C)	Image		2D-i)	Image		2D-ii)	NS	SEN		2D-iii)	NS	SEN		2E)	1	2	3	5	7	8		2F-i)	Image		2F-ii)	LOW PD	MEDIUM PD	REPLICATIVE SENESCENT			2G)	Image
					9.375	86.0465									0.98	64.45			7.68	95.39			1.51	7.03	13.96	25.39	59.55	67.65						9.33	31.08	48.29
					0	81.4815									1.24	36.25			51.26	318.14			5.45	11.94	27.43	54.73	74.01	80.9						10.63	26.82	64.6
					5.35714	97.5									1.03	31.86			44.04	276.33
															0.18	21.03
															0.3	33.7
															4.27	55.73
															2.07	32.27

## Sheet: Figure 3
	Figure 3. Lamp1+ cells express high levels of prototypical senescence markers in mouse tissues.
	3A)	Image		3B-i)	Image		3B-ii)	NS	SEN		3B-iii)	NS	SEN		3C-i)	Image		3C-ii)	Image		3C-iii)	Image		3D)	Image		3E)	Lung			Liver			Kidney			3F)	BioRender		3G)	p16	p16	p16	p21	p21	p21	Lmnb1	Lmnb1	Lmnb1
								1.66	32.04			7.4	26.26															O	Y		O	Y		O	Y						1	0.157845	2.18432	1	0.807534	2.214	1	1.15893	0.87224
								2.58	28.29			10	21.85															3.73	3		9.79	4.09		3.59	1.72						1	0.150607	1.82945	1	0.770501	1.8543	1	1.10578	0.730531
								3.2	25.56			10.35	23.42															3.92	2.49		10.84	2.52		3.01	1.74
																												6.2			9.18	4.94		4.3
																												5.79			9.83			5.44
																												7.08
																												5.8
																												3.3
[truncated: 3 more columns]

## Sheet: Figure 4
	Figure 4. Mice with bleomycin-induced pulmonary fibrosis have a higher percentage and diversity of Lamp1+ cells.
	4A) BioRender			4B)	Days	Control			Bleomycin				4C-i)	Image		4C-ii)	Sham	BLM		4D)	Sham	BLM		4E-i)	1	1.70778		4E-ii)	Image		4F)	BioRender		4G)	Sham	BLM		4H)	Sham	BLM		4I)		Sham			Bleomycin
					0	100	100	100	100	100	100						56272268	97470275			0.997267	3.09404			1	1.61735									158.333	154			2860.19	813.79			Endothelial cells	59.6429	56.9107		21.8345	28.9227
					1	99	98	99	96	100	100						64567148	91437790			0.640731	3.9028			1	3.79206									200	126.333			3221.87	405.824			Macrophages	14.3246	5.49772		18.2917	24.4424
					2	100	99	99	96	99	97						54423981	86530586			1.362	3.93065			1	1.69948									199.333	152			5212.27	450.682			DCs	2.18435	0.725509		25.4338	15.2738
					3	100	97	99	96	101	93														1	1.38418										157.667				119.399			Cd11c low	9.64124	22.9702		10.2324	10.8674
					4	100	97	99	98	97	87																																Cd45- Cd31-	10.0905	9.14971		14.7483	11.174
					5	99	96	99	97	97	85
					6	101	96	98	100	96	84
					7	100	96	99	96	96	83
					8	100	95	98	96	94	81
					9	100	96	98	98	93	79
					10	102	96	100	99	91	78
					11	102	97	101	98	92	79
					12	103	96	101	97	93	77
					13	104	96	100	98	94	75
					14	103	98	101	98	94	76
					15	101	96	99	96	93	75
					16	100	95	99	99	94	73
					17	101	92	100	100	93	74
					18	102	92	99	97	94	72
					19
					20
					21	101	94	99	101	98	72
					22	100	92	100	99	98	70
					23	101	92	101	99	98	67
					24	102	92	102	101	101	69
[truncated: 2 more columns]

## Sheet: Figure 5
	Figure 5. Lung Lamp1-enriched cells have a senescent gene signature.
	5A)	BioRender		5B)		5C, D, E)	RBFOX2		Mouse genes upregulated in LAMP1-enriched cells (sham) compared to LAMP1-depleted (sham)		B3GALNT1		Mouse genes upregulated in LAMP1-enriched cells (bleomycin) compared to LAMP1-depleted (bleomycin)			EVA1A		Shared signature upregulated in Lamp1-enriched					5F, G)
							KANK4OS				CADM1					HPCAL4
							EVA1A				E230020D15RIK					TM4SF1
							EML1				EVA1A					DNAH2OS
							SOX11				HPCAL4					PCDHB2
							SCAMP1				DNAH2OS					CRISPLD1
							SYTL4				PCDHB2					TEK
							HPCAL4				PCDHB7					DCHS1
							DES				TEK					MYL9
							DNAH2OS				GM45532					EPAS1
							PCDHB3				SPARCL1					HPGD
							RFX8				PCDHB4					ADCY4
							PCDHB2				DCHS1					NTN1
							CD9				MYL9					FNBP1L
							TEK				GM43594					APCDD1
							CYP1A1				IDO1					LY6C1
							PCDHB5				PCDHB9					AQP1
							DCHS1				GM13711					NTN4
							FILIP1				HPGD					PREX2
							MYL9				GM45767					LURAP1L
							GM43109				PON3					NIPAL2
							HPGD				ADCY4					ADGRA3
							GM10687				FNBP1L					5730409E04RIK
							SYNPO2				TMEM70					HOXA3
							ADCY4				TFPI					HOXA2
							FNBP1L				DLL4					PTGFRN
							ADCY8				PREX2					S100A16
							CH25H				LURAP1L					SAMD12
							UNC45BOS				ABI3BP					HOXA5
							UACA				HOXA3					SAMD5
							PREX2				STOM					WWTR1
							FLRT3				HOXA2					BATF2
							LURAP1L				S100A16					FZD4
							PLCE1				A730049H05RIK					FZD6
							HOXA4				SAMD12					ZFP979
							SNCG				HOXA5					MCAM
							HOXA3				SAMD5					FOXF1
							NKX2-1				BATF2					PPBP
							HOXA2				FZD4					NR2F2
							GM13713				CHST7					RASSF9
							S100A16				FZD6					RAB27B
							SAMD14				STARD13					IFI44
							SAMD4				MCAM					EHD2
							SAMD12				NR2F2					RNF144B
							HOXA5				EHD2					BACE2
							SAMD5				BACE2					TREML1
							AFAP1L1				TREML1					ACER2
							BATF2				VANGL1					OCLN
							PROSER2				FERMT2					FERMT2
							FZD4				PLSCR2					PLSCR2
							FZD6				BCAM					BCAM
							TSLP				RIPPLY3					RIPPLY3
							MCAM				GM2830					NLRP5-PS
							NR2F2				GPR182					GM2830
							NR2F1				PLSCR4					GPR182
							FAM124A				KITL					PLSCR4
							COPZ2				HECW2					KITL
							ACE2				PKIA					HECW2
							EHD2				PRKD1					PKIA
							BACE2				GM43376					PRKD1
							TREML1				FAT4					SPATS2L
							FERMT2				GM15902					RTL8A
							PLSCR2				4833427F10RIK					GM6634
							BCAM				LXN					RTL8B
							RIPPLY3				LIPT2					FAT4
							PLSCR1				DHH					PLPP1
							HOGA1				TMEM200B					ZFP503
							GM2830				GATA6					SPARC
							GPR182				SLC6A2					DHH
							PLSCR4				SOX18					PCDH12
							KITL				GJA4					MAGED2
							HECW2				STMN2					WFDC1
							PKIA				NYNRIN					LGALSL
							PRKD1				SOX17					GATA6
							NOSTRIN				GJA5					SLC6A2
							CHST2				PDGFD					PCDH17
							FAT4				SERPINH1					GNG11
							H2AFY2				GM45540					SOX18
							SSPN				GPIHBP1					GJA4
							MRVI1				ACE					TSPAN9
							CRYAB				GSTM2					TSPAN7
							NOX1				JUP					STMN2
							GM44220				C230034O21RIK					SOX17
							BVHT				EMP1					TSPAN8
							DHH				GP6					PDGFD
							TRIL				TMEFF1					TNFSF10
							GATA6				TTLL7					SERPINH1
							PDGFA				MRAS					CLCA3A1
							F11R				MMP15					SOX7
							TMEM98				PXDN					GPIHBP1
							SLC6A2				MMP16					EDN1
							GATA2				TAL1					PCP4L1
							MYLK				ADGRL2					GSTM2
							SLC6A4				4930555A03RIK					JUP
							LIPG				PAM					VEGFC
							SOX18				MYZAP					KLHL5
							GJA4				CYB561					LYVE1
							FIGNL2				GM4951					GP6
							STMN2				ADGRL3					TMEFF1
							SOX17				GM42067					TTLL7
							PDGFD				2610203C20RIK					TOX3
							ARPIN				ADGRL4					MRAS
							SERPINH1				ZFP111					MMP15
							IER3				SLC18B1					MMP16
							GPIHBP1				TINAGL1					PTPRB
							DUSP3				TRIM2					TAL1
							GSTM2				RASAL2					RHOJ
							ANXA3				SHE					ARHGEF5
							JUP				FAM149A					4930555A03RIK
							TMEM40				LRRC32					PAM
							EMP2				FAM171A1					CYB561
							GP5				GJC1					GM4951
							GP6				FAM124B					ADGRL3
							GP9				CSRP2					ADGRL4
							PAWR				CASP12					ZFP111
							TMEFF1				MYCT1					ACVRL1
							TTLL7				GM26703					CLIC5
							MRAS				TIMP3					TINAGL1
							MMP15				RHPN2					MAOB
							MMP16				TEAD4					MAOA
							TAL1				TMOD2					PTPRK
							GM2415				GM37977					RASAL2
							4930555A03RIK				SLC2A13					PTPRG
							PAM				FMO1					SHE
							CYB561				SLC2A10					FAM149A
							GM4951				GPR4					LRRC32
							GAS6				NFIA					FAM171A1
							ADGRL3				SULF1					GJC1
							ADGRL4				COL4A1					CASP12
							LIMS2				GM3848					MYCT1
							ZFP111				NFIB					CD36
							GM11451				GM1667					LMCD1
							BTG4				MSRB3					TEAD4
							TINAGL1				ENG					TMOD2
							PRDM16				TGFB1I1					ATP6V0E2
							RILPL1				GRP					FMO1
							RASAL2				SPIN4					MTSS1L
							SHE				RPL30-PS2					SORBS3
							FAM149A				TCF23					SULF1
							LRRC32				PRSS23					TJP1
							FAM171A1				4930578C19RIK					GM3848
							GJC1				TMEM47					KIT
							METTL21E				4933417O13RIK					NFIB
							9330182L06RIK				CSGALNACT1					KIF26A
							CASP12				SLC16A2					GDPD1
							MECOM				DISP2					MSRB3
							MYCT1				OLFM2					ENG
							SH3BGRL2				RAB34					RAMP2
							GM12306				CXCL12					ROBO4
							RNF152				LY6A					ZFP820
							PLLP				SERPINB6B					MEGF6
							TEAD1				SLCO2A1					SLC43A3
							CGNL1				FKBP9					TGFB1I1
							TEAD4				KANK4					GRP
							TMOD2				CHRM2					SPIN4
							TMOD1				CTNND1					FAM57B
							DMTN				GM37626					4731419I09RIK
							P2RY12				TUBB1					TCF23
							FMO1				TNC					PRICKLE2
							WTIP				AHR					PRSS23
							LRG1				CLU					GM16485
							GM26719				CASC4					HYAL2
							SULF1				PLOD2					4930578C19RIK
							F5				GLB1L2					TMEM47
							HEYL				FGD1					SLC16A2
							GM3848				ARMCX1					CAVIN2
							NFIB				ECSCR					CAVIN3
							COL4A3				RAPGEF3OS2					SHISA4
							COL4A2				SLC9A3R2					KAZN
							MAP1B				CDH5					ARHGAP29
							NDUFA4L2				ZFP37					LIFR
							MSRB3				CDH4					ARHGAP28
							GM13889				SH3BP4					TMEM252
							ENG				JAM2					MID2
							GM44021				SLC16A9					DISP2
							GCHFR				GRB10					EMCN
							SPEF1				KCNH1					CXCL12
							TGFB1I1				SEMA6D					SLCO2A1
							GRP				SEMA6A					FKBP9
							SPIN4				ATP8B5					APLNR
							TCF23				GM14410					JCAD
							STON1				GM15988					B9D1
							FSTL1				ATP8B1					KANK4
							PRSS23				ARHGAP20OS					YAP1
							PTGS1				NSG1					CHRM2
							GRAMD2				ESRRG					PLVAP
							OLFR920				NBEA					CTNND1
							GM43281				ARMCX4					GM37626
							TMEM44				METTL24					TUBB1
							HEY1				REEP1					MPL
							4930578C19RIK				MAL					CLU
							TMEM47				GM26878					GLB1L2
							ADAMTSL3				ERG					ARMCX1
							CHN1				ESAM					ECSCR
							RHO				CDC42EP1					FBLN5
							EPM2A				LHX6					SLC9A3R2
							BCHE				PGR					CDH5
							SNRPN				CNGB1					ZFP37
							SLC16A2				LRRC3B					SCUBE1
							S100A1				GM39822					SH3TC2
							TPM2				CALCRL					CAR14
							GRRP1				CD151					JAM2
							C130074G19RIK				ZFP108					SLC16A9
							DISP2				NHSL1					GRB10
							CXCL12				MMP28					CAR8
							DMWD				ZKSCAN7					KCNH1
							RAB38				NDN					CADPS2
							LIX1				BTBD3					IIGP1
							SLCO2A1				LEPR					MPIG6B
							FKBP9				EDIL3					TCAF1
							PKP4				PLS3					WSCD1
							PF4				GM24461					CYP2J6
							KANK4				KL					CD93
							CEP126				GM37674					ATP8B1
							CHRM3				UNC45B					NSG1
							PHLDB2				ITGA1					ESR2
							GM13431				CTLA2A					ARMCX4
							CHRM2				GPX7					REEP1
							TUSC5				BMPR2					EFNA1
							CTNND1				ST6GALNAC2					SELP
							ITGA2B				GM37788					TMEM2
							GM37626				ILDR2					ADGRF5
							ZFP449				HTR2A					DDAH1
							FAM129B				GM15530					ERG
							TUBB1				PLTP					ESAM
							TCEAL1				CES2E					CDC42EP1
							CLU				CES2G					LHX6
							GLB1L2				CCDC85A					PGR
							ARMCX1				LBP					2610203C22RIK
							ECSCR				GM15419					CNGB1
							GLB1L3				ZFP521					CALCRL
							CTGF				NTRK2					CD151
							FGD5				VWF					ARHGEF26
							SLC9A3R2				TIE1					GXYLT2
							TCEAL8				ZFP93					PLAT
							CDH5				MBOAT2					LTBP1
							ZFP37				LYSMD2					TMEM100
							ITPRIPL2				SYT15					FAM198B
							JAM2				TBX4					ARHGAP20
							SLC16A9				TBX3					MMP28
							GRB10				GM45074					PODXL
							PHLDA3				NA					CALD1
							LZTS2				TSPAN15					NDN
							KCNH1				SYT13					BTBD3
							MB21D2				TSPAN18					LEPR
							STOX1				TLL1					CYTL1
							ATP9A				GM7489					PLS3
							IGFBP2				ZFP651					KL
							GM37894				NECTIN3					UNC45B
							GM7694				GM26672					ITGA1
							TRPC6				FLT1					CTLA2A
							ATP8B1				ZFP423					CAV2
							TRPC3				SLC24A4					CAV1
							NSG1				COL15A1					SHROOM4
							ARMCX4				GM18942					GULP1
							REEP1				NCKAP1					BMP6
							RCAN2				SEMA3C					BMP4
							SMO				LUZP1					MEIS2
							ERG				SEMA3F					MMRN2
							ESAM				CXXC4					PDE3A
							CDC42EP1				THSD1					B4GALT4
							LHX6				SEMA3G					BMPR2
							PGR				TSPAN12					NPR1
							ZFP334				THBD					NPR3
							ZFP454				CLEC1A					GLP1R
							CNGB1				EDNRB					NCALD
							MYOM1				STK32A					CLEC14A
							EXOC3L2				SGCE					GHR
							GM11274				CLEC1B					PLTP
							2025-03-08				ADAMTS1					CYP26B1
							MINDY4				GM27415					CCDC85A
							CALCRL				2025-09-10					LBP
							2310007B03RIK				PCDH7					SCN3B
							CD151				LRRC8B					NOS3
							RTKN2				VSTM5					VWF
							CLSTN2				UPP1					TIE1
							9830004L10RIK				ADAMTS9					ZFP93
							FAM107A				CTHRC1					MBOAT2
							FGF1				EPHB4					LYSMD2
							OSBPL10				CCNJL					CLDN5
							ELFN1				BC037039					NA
							GM26641				GM43914					TCIM
							MMP28				IL1R1					SPRY4
							NDN				P3H4					ACKR3
							BTBD3				D930036K23RIK					TLL1
							LEPR				TM4SF1					ZFP651
							PLS1				GLOD5					RTP3
							PLS3				CRISPLD1					FLT1
							PABPC4L				EPHA4					ZFP423
							LRRC4C				GM15575					LDB2
							PLXNA4				EPAS1					NCKAP1
							KL				CPNE8					SEMA3C
							UNC45B				3110035E14RIK					LUZP1
							ITGA1				NTN1					LAMA1
							CTLA2A				SFRP1					THSD1
							PEG3				APCDD1					CXXC4
							BDNF				AQP1					SEMA3G
							DBNDD2				LY6C1					TSPAN12
							D430040D24RIK				NTN4					GNA14
							MFAP2				ANTXR1					THBD
							CPE				GM9917					CLEC1A
							PIR				NIPAL2					STK32A
							2810025M15RIK				ADGRA3					CLEC1B
							4932441J04RIK				5730409E04RIK					ADAMTS1
							NES				HMCN1					PRRG1
							CDR2L				PTGFRN					HEPH
							BCAR1				APBB2					CYYR1
							4930452B06RIK				MEST					PCDH7
							BMPR2				GM47266					UPP1
							GM17956				WWTR1					CTHRC1
							COX4I2				ZFP979					EPHB4
							NREP				FOXF1					NA
							ADRA1B				GM14018
							CYR61				GM42603
							CES2B				PPBP
							MUSTN1				RAB27B
							PLTP				RASSF9
							CCDC85A				IL17RD
							LBP				IFI44
							PHACTR2				RNF144B
							ME3				ACER2
							PHACTR1				OCLN
							WASF3				GM26236
							PRKG1				NLRP5-PS
							PPP1R14A				9330158H04RIK
							MAGI1				GM6634
							DSP				SPATS2L
							PLEKHG5				RTL8A
							TRIQK				RTL8B
							GM15663				PLPP3
							VWF				PLPP1
							TIE1				GM43923
							ZFP93				GM13179
							MBOAT2				ZFP503
							LYSMD2				SPARC
							NA				MAGED1
							MYO1B				PCDH12
							NOVA2				MAGED2
							RAB13				WFDC1
							P2RX1				LGALSL
							TLL1				TMTC3
							ZFP651				TMTC2
							SEMA3A				TMTC1
							DRAXIN				PCDH17
							FLT1				GNG11
							ZFP423				TSPAN9
							CEBPD				TSPAN7
							APOL9A				MICAL2
							SEMA3E				TSPAN8
							NCKAP1				TNFSF10
							SEMA3C				CLCA3A1
							LUZP1				SOX7
							ECE1				EDN1
							ZBTB46				GM43958
							CXXC4				PCP4L1
							THSD1				VEGFC
							SEMA3G				KLHL5
							TSPAN12				LYVE1
							PPM1F				OSMR
							NRGN				NR5A2
							CACNG7				TOX3
							THBD				GM47197
							CLEC1A				PTPRB
							STK32A				RHOJ
							CLEC1B				A930036K24RIK
							ADAMTS1				ARHGEF5
							CD59A				GM47079
							SCRN1				TLR3
							2025-09-10				ZCCHC14
							PCDH7				ACVRL1
							GM9899				CLIC5
							PGM5				MAOB
							UPP1				MAOA
							SH3D19				SLC44A1
							CTHRC1				STC1
							BEND7				PTPRM
							EPHB4				TGFA
							GM17501				PTPRK
							GM830				CX3CL1
							GM13387				PCSK5
							KRT8				PTPRG
							APLN				CD36
							TM4SF1				LMCD1
							5031415H12RIK				CD34
							CRISPLD1				ATP6V0E2
							MXRA7				GM42528
							GM37587				SUSD2
							EPAS1				PCDHB15
							AQP5				PCDHB14
							NTN1				MTSS1L
							AKAP5				SORBS3
							APCDD1				CYP8B1
							RASIP1				LIMA1
							PARD6G				TJP1
							AQP1				KIT
							LY6C1				KIF26A
							NTN4				PCDHB19
							AKAP2				PCDHB18
							GM23199				GDPD1
							PIMREG				D830026I12RIK
							PEG12				PCDHB17
							NIPAL2				B3GNT3
							ADGRA3				RAMP2
							5730409E04RIK				ROBO4
							MAL2				FKBP10
							PTGFRN				ZFP820
							LY6G6C				MEGF6
							POF1B				SLC43A3
							LY6G6F				FAM57B
							WWTR1				FKBP14
							DTNA				4731419I09RIK
							GM15587				FAM57A
							ZFP979				PRICKLE2
							FOXF1				GM16485
							PAQR4				HYAL2
							RASSF8				HDX
							PPBP				ENPP5
							GM15581				ENPP4
							RASSF9				CAVIN2
							RAB27B				9430037G07RIK
							HSPA12B				CAVIN3
							IFI44				SHISA4
							RNF144B				KAZN
							ACER2				ARHGAP29
							OCLN				1700125H03RIK
							KLHDC8A				LIFR
							NLRP5-PS				ARHGAP28
							AKR1C14				TMEM252
							GM6634				MID2
							RTL8A				SELENOP
							SPATS2L				EMCN
							RTL8B				GM27028
							PLPP1				DOK4
							ZFP503				COL5A2
							SPARC				SPNS2
							GM13056				APLNR
							PCDH12				JCAD
							MAGED2				PMP22
							WFDC1				OTC
							LGALSL				B9D1
							DNAIC1				CCDC152
							PCDH18				GM42898
							AARD				YAP1
							PCDH17				GM43507
							TNS1				GM43508
							GNG11				PLVAP
							TSPAN9				SLC1A1
							TSPAN7				GM43504
							TSPAN8				MPL
							KIF21A				PCDHB22
							TNFSF10				PCDHB21
							CLCA3A1				LOXL2
							SOX7				PCDHB20
							SYNPO				FBLN5
							TNS3				EFNB2
							TNS2				SCUBE1
							EDN1				SH3TC2
							PCP4L1				EFNB1
							VEGFC				SCN7A
							KLHL5				CASKIN2
							RHOD				CAR14
							LYVE1				GM44950
							GM43719				MSX1
							CTTNBP2NL				CAR8
							RHOC				GM42892
							PDZK1IP1				MORC1
							C630043F03RIK				CADPS2
							TOX3				IIGP1
							GM30648				TCAF2
							AU021092				MPIG6B
							ID1				TCAF1
							PTPRB				WSCD1
							RHOJ				CYP2J6
							VSNL1				USP43
							ARHGEF5				CD93
							CLDN18				CYP2J9
							FJX1				ESR2
							MEGF8				SMAD9
							PTPRU				EFNA1
							DDR2				SELP
							ACVRL1				TMEM2
							CLIC5				BC067074
							5031434C07RIK				ADGRF5
							GM16587				COL6A3
							CLIC4				DDAH1
							FOXC1				2610203C22RIK
							MAOB				CTTNBP2
							PTPRR				ARHGEF26
							MAOA				GXYLT2
							TMPRSS2				PLAT
							PTPRK				LTBP1
							PTPRG				TMEM100
							PHF11D				TMEM221
							SEC14L3				FAM198B
							SEC14L4				ARHGAP20
							MEOX1				CLDN34C1
							PRX				PODXL
							CYP2B10				CALD1
							MPZL1				CYTL1
							MAP6				CAV2
							MAP3K20				CAV1
							CD36				SHROOM4
							LMCD1				LAMB2
							CBR3				GULP1
							MPP2				BMP6
							TM4SF19				BMP4
							IL34				MEIS2
							ATP6V0E2				MMRN2
							NOG				PDE3A
							FAM189A2				GM43795
							VASH1				TTC26
							GP1BB				B4GALT4
							MTSS1L				MCTP1
							SORBS3				NPR1
							GP1BA				NPR3
							6030445D17RIK				GM10400
							PCDHB10				SMIM1
							TJP1				GLP1R
							KIT				NCALD
							KIF26A				CLEC14A
							KIF26B				TROVE2
							DLC1				GHR
							GDPD1				MARVELD1
							RAMP2				CYP26B1
							MAGEH1				ERBB2
							ROBO4				BC028528
							ZFP820				AOX1
							SYNM				GM12703
							MEGF6				SCN3B
							SLC43A3				NOS3
							FAM57B				CLDN5
							4731419I09RIK				TCIM
							PRICKLE1				SPRY4
							PRICKLE2				ACKR3
							CRIP2				GM44418
							GM16485				RTP3
							SH3RF2				LDB2
							EPB41L4B				GM44416
							HYAL2				GM44417
							THSD7A				LAMA1
							MFSD2B				MILL2
							RARRES1				THBS4
							RYK				GNA14
							GUCY1A2				KDELC2
							CAVIN1				PRRG1
							GUCY1A1				HEPH
							TGFB2				GM44652
							CAVIN2				CYYR1
							CAVIN3				PCDHGC3
							KLHL23				BNIP3
							SHISA4				SCARB1
							KAZN
							ARHGAP29
							LIFR
							ARHGAP28
							VCAM1
							TMEM252
							MID2
							EMCN
							GFI1B
							SELENOM
							SCNN1B
							AMOTL1
							APLNR
							JCAD
							AMOTL2
							B9D1
							RAI14
							YAP1
							PLVAP
							REP15
							GALNT18
							MPL
							2510009E07RIK
							NKD1
							NKD2
							FBLN5
							PROKR1
							SCEL
							ATOH8
							SCUBE1
							RASD2
							CCND1
							SH3TC2
							TEKT3
							CAR14
							MYH14
							GM44710
							CAR8
							MYH11
							SASH1
							RUNX1T1
							GAS2L1
							REPS2
							CADPS2
							ARHGEF12
							POSTN
							IIGP1
							MPIG6B
							PCYT1B
							TCAF1
							CYP2J6
							WSCD1
							WNT3A
							CD93
							ARHGEF15
							LHFP
							EPHX3
							ARHGEF17
							LAYN
							ESR2
							A330009N23RIK
							SYT7
							GM29107
							NKAPL
							EFNA1
							DLG2
							SELP
							TMEM2
							DDAH2
							RADIL
							ADGRF5
							DDAH1
							GNB5
							CDH13
							GNAZ
							2610203C22RIK
							FGFR2
							GUCY1B1
							WWC1
							ARHGEF26
							GXYLT2
							KLHL13
							PLAT
							HIGD1B
							AGER
							LTBP1
							LTBP2
							TMEM100
							RGS5
							FAM198B
							RGS6
							ARHGAP20
							PDZD2
							CALD1
							PODXL
							FAM162B
							ADGRG6
							CYTL1
							A4GALT
							MFAP3L
							SH3GL2
							CAV2
							SPATS2
							CAV1
							HMGA2
							GM16054
							SHROOM4
							PARVB
							MYRIP
							HUNK
							SHROOM2
							PARVA
							GULP1
							EPN2
							BMP6
							DNM3
							BMP4
							ACTA1
							MEIS2
							MMRN2
							MMRN1
							BCL6B
							PDE3A
							TMEM45A
							B4GALT4
							NPR1
							1700020L24RIK
							NPR3
							GLP1R
							HSPB8
							NCALD
							ALOX12
							LAMC2
							CLEC14A
							HSPB1
							AFF2
							ENHO
							HAPLN3
							CXCL5
							RAI2
							GHR
							CYP26B1
							RASGEF1A
							TMEM204
							MARVELD3
							GM16192
							GM16070
							SCN3B
							NOS3
							TPBG
							CLDN5
							MLPH
							GAP43
							DAAM2
							PALLD
							TCIM
							ALDH1A3
							SPRY4
							ACKR4
							ACKR3
							PDE5A
							RERG
							RTP3
							COLEC10
							LDB2
							LAMA1
							RND2
							GNA14
							GM31105
							PRRG1
							EVA1C
							HEPH
							PALMD
							CYYR1
							GM10425

## Sheet: Figure 6
	Figure 6. A LAMP1-ADC kills senescent cells.
	6A)	Image		6B)	NS			NS IgG			NS LAMP1			SEN			SEN IgG			SEN LAMP1				6C)	Time (h)	NS	NS IgG	NS LAMP1	SEN	SEN IgG	SEN LAMP1		6D)	NS			NS IgG			NS LAMP1			SEN			SEN IgG			SEN LAMP1
					100	6.99684	18	108.423	12.6489	3	96.1643	4.36597	3	100	8.19333	18	75.0237	6.531	3	53.9576	4.79176	3			0	0	0	0	0	0	0			0	6.9976	18	0	12.6488	3	3.8371	4.3657	3	0	8.1961	18	24.9746	6.5304	3	46.0399
																									4	0	4.7397	3.4103	0	11.0086	7.6221
																									4.25	0	1.3567	0.7494	0	9.3912	6.4406
																									4.5	0	1.176	1.9048	0	8.9993	7.2335
																									4.75	0	0.4436	2.9261	0	9.1477	7.9618
																									5	0	0.4067	3.0481	0	9.4165	8.0246
																									5.25	0	0.091	2.6559	0	10.0963	7.5939
																									5.5	0	0	2.4153	0	9.4128	7.1161
																									5.75	0	0	2.6068	0	8.7114	6.3809
																									6	0	0	2.442	0	7.7832	5.5593
																									6.25	0	0	2.0591	0	7.3905	5.3778
																									6.5	0	0	1.9179	0	6.7241	4.9111
																									6.75	0	0	1.8639	0	6.4218	5.0148
																									7	0	0	1.4624	0	5.7399	5.3052
																									7.25	0	0	0.2188	0	5.0688	4.7058
																									7.5	0	0.46	0.6	0	4.8467	4.8963
																									7.75	0	0.4339	1.2924	0	4.4535	5.4153
																									8	0	0.6222	1.9081	0	4.525	5.4017
																									8.25	0	0.7966	1.6649	0	4.972	5.6536
																									8.5	0	0.7099	2.4728	0	4.6085	5.794
																									8.75	0	1.0196	2.4167	0	4.3718	6.2104
																									9	0	1.2835	2.3134	0	4.678	6.4382
																									9.25	0	1.1664	2.4623	0	4.6879	6.8393
																									9.5	0	1.6592	2.8858	0	4.9817	6.9497
																									9.75	0	2.0012	2.7901	0	5.8179	7.0151
																									10	0	2.1442	2.8001	0	6.3816	7.0443
																									10.25	0	2.4046	3.1909	0	6.7769	7.6466
																									10.5	0	2.4041	3.4777	0	7.0526	7.8063
																									10.75	0	2.3843	3.4376	0	7.6508	7.9942
																									11	0	2.9519	3.2343	0	6.9034	8.7388
																									11.25	0	2.6526	3.5332	0	7.239	9.3801
																									11.5	0	2.9191	3.6896	0	7.5814	10.1126
																									11.75	0	3.2755	4.1956	0	7.9941	10.3607
																									12	0	3.5855	4.0359	0	8.1289	10.6751
																									12.25	0	3.8697	4.0725	0	8.5946	11.2142
																									12.5	0	4.3376	4.3116	0	8.3225	11.3075
																									12.75	0	4.1718	4.372	0	8.5904	11.6825
																									13	0	4.3248	4.6533	0	9.0419	12.1348
																									13.25	0	4.7866	4.658	0	9.0008	12.4474
																									13.5	0	4.8007	4.4276	0	9.0554	12.8381
																									13.75	0	5.4719	5.0703	0	9.0576	13.0848
																									14	0	5.34	4.9693	0	9.1885	13.4446
																									14.25	0	5.3334	5.0597	0	9.43	14.0644
																									14.5	0	5.1753	4.7569	0	9.3705	14.4998
																									14.75	0	5.4129	5.1174	0	9.6228	14.9795
																									15	0	5.4465	5.1207	0	9.9256	15.2221
																									15.25	0	5.7416	5.2988	0	10.1222	15.2317
																									15.5	0	5.8374	5.0815	0	10.5408	15.4472
																									15.75	0	5.6507	5.0254	0	10.7354	16.019
																									16	0	5.8673	4.5877	0	10.7137	16.3233
																									16.25	0	5.6314	4.117	0	11.1759	16.5774
																									16.5	0	5.9897	4.1838	0	11.7878	16.7159
																									16.74	0	5.7201	4.6987	0	11.9583	17.1824
																									16.99	0	5.9917	4.3062	0	11.9962	17.2203
																									17.25	0	5.8173	4.3012	0	11.4735	17.3576
																									17.5	0	5.7052	4.5	0	12.0733	18.1179
																									17.75	0	5.7044	4.459	0	12.2429	18.5473
																									18	0	5.7511	4.3359	0	12.5201	18.6619
																									18.25	0	5.8253	4.3226	0	12.176	18.8604
																									18.5	0	5.978	4.461	0	12.5702	19.6983
																									18.75	0	6.1024	4.3624	0	12.5216	20.0048
																									19	0	6.7315	4.5987	0	12.7921	20.4454
																									19.25	0	6.5854	4.7908	0	12.956	20.487
																									19.5	0	6.8776	4.7979	0	13.1973	20.5662
																									19.75	0	6.9112	4.449	0	13.3389	20.5971
																									20	0	7.016	4.4083	0	13.5399	20.2717
																									20.25	0	6.9271	4.1022	0	13.6814	20.5247
																									20.5	0	6.511	4.0705	0	14.1082	20.6898
																									20.75	0	6.8297	3.8783	0	14.57	21.2341
																									21	0	7.0087	3.9229	0	14.408	21.2162
																									21.25	0	6.7386	3.9865	0	14.6532	21.5721
																									21.5	0	6.8856	3.9064	0	14.5307	21.8778
																									21.75	0	7.0109	4.0735	0	14.8898	21.8604
																									22	0	7.1988	4.0964	0	14.884	21.9088
																									22.25	0	7.2139	4.6402	0	14.5702	21.7945
																									22.5	0	7.3866	4.7782	0	15.3726	21.9339
																									22.75	0	7.5876	5.257	0	15.7685	21.8255
																									23	0	7.6817	5.243	0	15.4115	21.9946
																									23.25	0	7.8093	5.3752	0	15.2728	22.1417
																									23.5	0	8.0588	5.2649	0	15.6604	22.1627
																									23.75	0	8.3025	5.3903	0	15.9666	22.7336
																									24	0	8.4191	5.2241	0	16.3359	23.673
																									24.25	0	8.3301	5.2691	0	15.8742	23.905
																									24.5	0	8.2726	5.366	0	16.0694	24.0957
																									24.75	0	8.4062	5.2805	0	16.3832	23.8665
																									25	0	8.2776	5.0962	0	16.6212	24.246
																									25.25	0	8.2131	5.404	0	16.7132	24.7123
																									25.5	0	8.1895	5.3063	0	17.3206	24.6136
																									25.75	0	8.0235	5.1359	0	17.2412	24.8745
																									26	0	8.1084	5.4748	0	17.4987	25.3716
																									26.25	0	7.9918	5.6877	0	17.5057	25.5249
																									26.5	0	8.1344	5.6417	0	17.6096	26.0116
																									26.75	0	8.5084	5.7234	0	17.3763	25.93
																									27	0	8.4865	5.8357	0	17.455	26.1408
																									27.25	0	8.6267	5.6875	0	17.8753	26.1652
																									27.5	0	8.6217	5.569	0	17.5869	26.2642
																									27.75	0	8.6198	5.4765	0	17.716	26.4386
																									28	0	8.5145	5.2485	0	18.6853	26.8447
																									28.25	0	8.4489	5.2832	0	18.9554	27.07
																									28.5	0	8.3423	5.2947	0	19.3301	27.1089
																									28.75	0	8.2932	5.3091	0	19.5322	27.0908
																									29	0	8.3183	5.4224	0	19.7746	27.1292
																									29.25	0	8.4141	5.5494	0	20.3178	27.4698
																									29.5	0	8.3611	5.7161	0	20.4484	27.8179
																									29.75	0	8.3164	5.6785	0	20.808	28.3845
																									30	0	8.0629	5.8191	0	20.6671	28.6154
																									30.25	0	8.3119	5.6271	0	20.7817	29.1205
																									30.5	0	8.1122	5.4447	0	21.143	29.3108
																									30.75	0	7.9593	5.7709	0	21.2538	29.8033
																									31	0	7.8642	5.9287	0	21.4449	30.0584
																									31.24	0	7.6889	5.8925	0	21.4109	30.3415
																									31.49	0	7.675	5.9934	0	21.7014	30.8621
																									31.74	0	7.506	6.1232	0	21.271	31.0547
																									31.99	0	7.1152	5.9613	0	21.0168	31.0791
																									32.24	0	7.1475	5.9258	0	21.2943	31.1754
																									32.49	0	6.9416	5.804	0	21.326	31.5476
																									32.74	0	6.6248	5.4513	0	20.8308	31.5808
																									32.99	0	6.4417	5.3498	0	20.6654	32.0074
																									33.24	0	6.0846	5.6268	0	20.5439	32.4492
																									33.49	0	5.6166	5.6795	0	20.4653	32.6274
																									33.74	0	5.5798	5.8066	0	20.7972	33.1286
																									33.99	0	5.5024	5.7554	0	20.8348	33.3425
																									34.24	0	5.5991	5.8163	0	20.9948	33.521
																									34.49	0	5.3585	5.8998	0	21.1704	33.9602
																									34.74	0	5.1879	5.8033	0	21.84	34.0807
																									34.99	0	4.9142	5.6982	0	22.4093	34.266
																									35.24	0	4.7023	5.5238	0	23.1333	34.6338
																									35.49	0	4.4915	5.3404	0	23.4006	35.0766
																									35.74	0	4.158	5.2602	0	23.4699	35.3811
																									35.99	0	4.0307	5.5969	0	23.5667	35.471
																									36.24	0	3.8883	5.3401	0	23.6116	35.9577
																									36.49	0	3.6561	5.1602	0	23.6656	36.2537
																									36.74	0	3.1877	4.8449	0	23.6243	36.4759
																									36.99	0	2.8895	4.6803	0	23.7535	36.9314
																									37.24	0	2.6959	4.8386	0	23.9369	37.1973
																									37.49	0	2.493	4.7344	0	23.9038	37.4749
																									37.74	0	2.1262	4.774	0	24.0055	37.8121
																									37.99	0	1.7749	4.665	0	24.0157	38.1647
																									38.24	0	1.5049	4.6017	0	24.1171	38.2467
																									38.49	0	1.4398	4.4331	0	24.2955	38.6385
																									38.74	0	1.1785	4.5081	0	24.288	38.8629
																									38.99	0	0.7701	4.3183	0	24.4703	38.8402
																									39.24	0	0.4624	4.1787	0	24.7195	38.7923
																									39.49	0	0.5101	3.9986	0	24.8228	39.0742
																									39.74	0	0.2977	3.7498	0	24.8267	39.1067
																									39.99	0	0.2709	3.8549	0	24.8723	39.1996
																									40.24	0	0	3.6319	0	25.0121	39.3448
																									40.49	0	0	3.7231	0	25.0021	39.3627
																									40.74	0	0	3.7172	0	25.0373	39.5835
																									40.99	0	0	3.7058	0	24.9741	39.6801
																									41.24	0	0	3.6078	0	24.9847	40.0092
																									41.49	0	0	3.8076	0	25.2252	40.1742
																									41.74	0	0	3.8551	0	24.9081	40.3125
																									41.99	0	0	3.8243	0	24.8405	40.6801
																									42.24	0	0	3.7291	0	24.8828	40.9413
																									42.49	0	0	3.9193	0	25.0358	41.2563
																									42.74	0	0	3.86	0	25.0187	41.4606
																									42.99	0	0	3.622	0	24.7787	41.6018
																									43.24	0	0	3.6554	0	24.6409	41.9499
																									43.49	0	0	3.6736	0	24.69	42.1633
																									43.74	0	0	3.521	0	24.7834	42.3949
																									43.99	0	0	3.5009	0	24.6336	42.458
																									44.24	0	0	3.4666	0	24.368	42.5436
																									44.49	0	0	3.2242	0	24.3798	42.6162
																									44.74	0	0	3.2751	0	24.6108	42.7296
																									44.99	0	0	3.3637	0	24.7244	42.9463
																									45.24	0	0	3.2528	0	24.7074	43.1243
																									45.49	0	0	3.3805	0	24.9294	43.3012
																									45.74	0	0	3.5919	0	24.8182	43.492
																									45.99	0	0	3.4744	0	24.8825	43.6436
																									46.24	0	0	3.4065	0	24.981	43.8201
																									46.49	0	0	3.3887	0	24.7077	44.1385
																									46.74	0	0	3.2797	0	24.9211	44.1943
																									46.99	0	0	3.4879	0	24.8393	44.5072
																									47.24	0	0	3.5372	0	24.719	44.6879
																									47.49	0	0	3.6056	0	24.7377	45.1106
																									47.74	0	0	3.7008	0	24.8117	45.338
																									47.99	0	0	3.6651	0	24.8878	45.7001
																									48.24	0	0	3.7425	0	25.149	45.9557
																									48.49	0	0	3.8371	0	24.9746	46.0399
[truncated: 2 more columns]

## Sheet: Sup. Figure 1
	Supplementary Figure 1. LAMP1 expression increases with age and correlates with senescence-associated genes in healthy and cancer tissues.
	1A)		HLMA: Human Muscle Ageing Cell Atlas					1B)	Old	Young		1C, D)	Correlation AnalyzeR
			https://db.cngb.org/cdcp/hlma/						46.9743	29.8772
									43.2533	28.5714
		Clustering							38.6043	26.9101
		Gene	LAMP1						26.8838	21.4901
									25.2331	20.6013
									24.4646	18.3823
									23.4742	18.1818
									23.3842	13.0376
									18.4773	9.17755
									18.0645	8.68777
									15.5216	6.5152
									14.4943	6.15385
									14.2163	5.37634
									14.1194	5.10949
									9.79381	4.34783

## Sheet: Sup. Figure 2
	Supplementary Figure 2. Etoposide-induced senescent cells upregulate LAMP1 on the plasma membrane.
	2A) Image		2B)	ISO	NS	SEN		2C)	ISO	NS	SEN		2D) Image		2E) Image
				0.98	1.03	24.14			14.22	21.93	76.32
				1.48	2.28	16.91			15.18	36.48	62.06
				0.91	1.75	24.74			27.64	24.63	99.34

## Sheet: Sup. Figure 3
	Supplementary Figure 3. Lamp1 expression in mouse senescent cells and organs.
	3A)	Image		3B)	Image		3C)	Image		3D)	Image		3E)	Image		3F)	Image		3G)	p16	p16	p21	p21	Lmnb1	Lmnb1
																				1	3.58	1	2.23	1	0.9
																				1	2.56	1	0.616	1	0.04
																				1	2.08	1	0.69	1	0.207

## Sheet: Sup. Figure 4
	Supplementary Figure 4. Validation of fibrosis and senescence induction after bleomycin.
	4A)	Sham	BLM		4B)	Image		4C)	Image
		0.993269	6.05835
		0.953019	2.21214
		1.05371	3.74928
		p16
		Sham	BLM
		0.9	62.93
		1.49	32.16
		0.65	6.43
		1.1	2.15
		1.41

[truncated: 1 more sheets: Sup. Figure 5]
